# Supplementary material for: Associations of serum multivitamin levels with the risk of non-alcoholic fatty liver disease: A population-based cross-sectional study in U.S. adults
Source: Front Nutr. 2022 Sep 12;9:962705. doi: 10.3389/fnut.2022.962705 (PMC9511103; doi:10.3389/fnut.2022.962705)
Supplement: Supplementary file 1 [file Data_Sheet_1.csv]

	SEQN	SDMVPSU	SDMVSTRA	BMXBMI	BMXWAIST	LBXSTR	LBXSGTSI	ALQ130	LBXHBC	LBDHBG	LBDHCV	LBDHD	LBDVIASI	LBDATCSI	LBDVIDMS	LBDVICSI	LBXVB6	LBDB12SI	LBDFOLSI	WTMEC2YR	RIAGENDR	RIDAGEYR	RIDRETH1	INDFMPIR	DMDEDUC2	SMQ040	SMQ050Q	DIQ010	BPQ020	BPQ080	pc
1	21009	2	31	31.26	118.4	420	24	NA	2	2	2	2	1.9124	41.9121	72.9	18.2	74.1	266.42	18.6	97731.727244	1	55	3	3.79	3	NA	NA	2	2	9	NA
2	21010	1	29	25.49	91.4	35	20	4	2	2	2	2	1.4372	17.9955	40.9	25.6	23.8	442.8	23.1	43286.576474	2	52	3	1.24	4	1	NA	2	2	2	0
3	21012	2	33	19.6	73.7	75	38	NA	2	2	2	2	2.5959	29.5358	45.9	32.4	184.2	600.73	16.5	12947.338142	1	63	4	0.89	3	1	NA	2	2	2	0
4	21015	2	33	28.32	102	75	28	NA	2	2	2	2	1.8656	23.8934	36	55.6	67.8	864.2	34.7	19994.159857	1	83	3	1.2	4	3	45	2	2	2	0
5	21017	2	42	19.34	77.8	84	17	2	2	2	2	2	1.5716	25.1008	40.9	21	27.6	229.52	10.6	26802.589075	2	37	1	0.21	2	1	NA	2	2	1	1
6	21018	2	33	16.57	65	NA	NA	1	NA	NA	NA	NA	NA	NA	NA	NA	NA	NA	NA	36208.263428	2	33	4	2.06	3	NA	NA	2	1	NA	NA
7	21019	1	41	38.03	102.7	99	18	NA	2	2	2	2	1.5423	20.8051	45.9	27.3	27.9	416.23	28.1	15876.718692	2	50	1	0.16	1	3	2	2	2	NA	NA
8	21020	1	38	22.55	87.4	87	24	NA	2	2	2	2	2.7593	44.3734	48.3	73.8	25.1	622.13	43.3	29102.083555	2	55	4	2.48	2	NA	NA	2	1	1	0
9	21029	2	33	29.2	107	677	14	3	2	2	2	2	2.8127	63.5996	127	48.8	145.1	433.94	29.7	100099.630952	1	40	3	5	5	3	8	2	2	1	0
10	21031	1	29	20.23	75	99	10	NA	2	2	2	2	2.5907	29.3965	63.1	56.2	26.3	490.77	29.9	85621.334312	2	37	3	5	5	NA	NA	2	2	2	0
11	21033	1	41	32.07	103	123	23	NA	2	2	2	2	2.3627	34.1334	33.6	47.7	45.6	542.43	23.6	25488.344933	2	57	4	0.33	3	NA	NA	2	1	1	NA
12	21034	2	35	23.9	80.6	108	28	7	2	2	2	2	2.392	19.946	94.9	10.8	7.1	214.76	22.7	42370.699849	1	21	3	3.19	2	1	NA	2	2	NA	NA
13	21036	1	38	23.37	94.7	90	16	1	1	2	2	2	1.3227	24.4274	48.3	53.4	18.2	354.98	17.7	22303.664416	2	85	3	3.34	2	NA	NA	2	2	NA	NA
14	21037	2	39	22.26	87	NA	NA	NA	NA	NA	NA	NA	NA	NA	33.6	NA	33.9	NA	NA	20495.4479	1	85	3	1.72	1	3	48	2	2	2	NA
15	21039	2	30	33.51	111.8	136	14	NA	2	2	2	2	1.8778	28.282	26.3	60.8	89	424.35	36.9	18569.113477	2	84	3	0.92	3	3	32	2	2	2	0
16	21043	2	33	62.77	NA	93	25	2	2	2	2	2	1.883	13.2122	18.9	20.4	45.1	192.62	14.9	28436.653837	1	31	4	0.37	3	NA	NA	1	1	2	0
17	21048	2	39	21.85	86	168	25	2	2	2	2	2	1.6481	30.4182	40.9	59.1	25.4	357.19	13.6	19035.05651	2	42	1	0.48	3	1	NA	2	1	NA	0
18	21050	2	32	29.54	112.2	228	22	NA	2	2	2	2	2.3016	49.9927	63.1	62.5	182.3	445.75	67	65554.824291	1	69	3	1.92	3	3	3	2	1	1	0
19	21051	2	30	30.45	108	207	18	NA	2	2	2	2	2.2468	42.9106	45.9	61.9	161.9	497.41	30.8	77003.332029	1	55	3	5	3	3	9	2	2	1	0
20	21052	1	29	20.01	75.7	85	12	3	2	2	2	2	1.2152	18.9475	75.3	7.9	78.5	194.09	15.2	85621.334312	2	37	3	2.45	3	3	3	2	2	NA	NA
21	21054	2	39	26.89	93.1	139	96	1	2	2	2	2	2.7254	70.8907	80.3	7.4	58.1	287.82	10.4	85590.43514	2	59	3	4.48	4	3	26	2	1	1	0
22	21055	2	36	28.92	98.4	103	23	NA	2	2	2	2	2.0262	25.751	77.8	43.2	32.1	287.82	32.8	8976.093322	2	73	1	1.47	1	NA	NA	2	1	NA	NA
23	21058	1	41	35.97	120.1	145	43	1	2	2	2	2	3.085	39.5204	45.9	6.2	45.7	452.39	31.5	11283.840639	1	78	4	1.82	1	3	9	2	1	1	0
24	21059	2	36	20.61	70	58	9	1	2	2	2	2	1.3318	39.7294	38.5	78.9	27.5	698.89	156.1	104658.320578	2	51	3	5	5	NA	NA	2	2	2	0
25	21061	1	33	29.75	107.4	82	16	2	2	2	2	2	1.6579	20.4336	99.8	50.5	38.4	450.18	22.7	28780.980927	1	71	3	1.76	2	NA	NA	2	2	2	NA
26	21063	2	40	31.45	107.8	220	89	1	2	2	2	2	1.3269	27.5621	33.6	56.2	37	526.19	19.5	2519.947428	1	69	1	1.17	1	3	35	2	1	NA	NA
27	21065	1	40	27.61	104.6	85	77	NA	2	2	2	2	2.8057	28.2123	60.6	40.3	37.9	684.13	33.1	91954.890775	1	52	3	5	5	NA	NA	2	1	1	0
28	21066	2	35	26.22	99.1	NA	NA	1	NA	NA	NA	NA	NA	NA	NA	NA	NA	NA	NA	49105.357375	2	76	2	0.8	3	3	34	2	1	1	0
29	21067	2	32	31.17	107.4	129	30	8	2	2	2	2	1.9427	22.9181	94.9	22.1	48.7	201.47	23.6	90158.673309	1	25	3	2.4	3	1	NA	2	2	NA	NA
30	21068	2	34	29	104.4	321	30	3	2	2	2	2	2.3009	31.4863	72.9	45.4	47	411.8	44.8	47705.714553	2	57	3	1.07	1	3	30	2	1	1	NA
31	21069	1	40	23.36	95.5	NA	NA	NA	NA	NA	NA	NA	NA	NA	NA	NA	NA	NA	NA	2705.019605	1	70	1	0.08	1	1	NA	2	2	1	0
32	21070	1	29	32.57	111.1	NA	NA	NA	NA	NA	NA	NA	NA	NA	50.8	NA	22.8	420.66	56.9	85621.334312	2	31	3	2.29	4	3	13	2	2	1	0
33	21074	1	42	29.94	109.5	NA	NA	NA	NA	NA	NA	NA	NA	NA	45.9	NA	7.1	NA	NA	16475.737545	2	76	4	0.74	2	3	13	2	1	2	0
34	21078	2	41	21.66	84	76	20	NA	2	2	2	2	1.8806	38.8703	58.1	77.8	112.8	415.49	78.6	18086.704423	1	85	3	1.92	3	3	20	2	1	2	0
35	21080	2	39	29.79	95.7	55	9	1	2	2	2	2	1.8017	20.9212	137	74.9	61.7	343.91	42.4	50900.61723	2	60	3	2.55	4	3	20	2	2	2	NA
36	21083	2	38	24.85	89.4	150	17	NA	1	2	2	2	2.6916	34.8764	28.8	47.7	37	915.86	41.4	5167.559361	2	80	1	1.18	1	NA	NA	2	1	1	0
37	21084	1	34	29.46	109.7	175	19	NA	2	2	2	2	2.2978	57.8178	43.4	89.1	91.4	513.65	74.7	93163.4704	2	57	3	4.62	4	1	NA	2	2	2	0
38	21085	2	42	26.62	96.4	49	22	10	2	2	2	2	2.0325	15.6735	90.1	NA	45.6	357.93	19.9	29378.574743	1	26	1	0.93	3	NA	NA	2	2	NA	NA
39	21087	1	34	25.94	92.1	133	35	5	2	2	2	2	1.5989	22.5234	70.4	47.7	38.8	247.23	15.2	38957.852439	1	28	1	0.65	2	2	NA	2	2	NA	NA
40	21089	1	42	27.36	NA	NA	NA	NA	NA	NA	NA	NA	NA	NA	NA	NA	NA	NA	NA	6820.652931	2	38	1	NA	1	3	6	2	2	NA	NA
41	21090	1	41	26.46	91.6	144	51	4	2	2	2	2	2.8556	17.8562	45.9	30.7	416.1	356.45	6.1	23461.369864	1	56	4	5	2	NA	NA	2	2	2	NA
42	21091	2	41	22.09	77	57	7	2	2	2	2	2	1.9557	25.4723	90.1	71.5	104.2	152.03	29.2	70258.781106	2	25	3	1.61	5	NA	NA	2	2	2	0
43	21093	1	35	28.97	100.3	169	11	2	2	2	2	2	1.5092	21.7107	45.9	27.3	62.5	471.58	18.1	27829.355163	2	64	2	0.61	1	1	NA	1	1	1	NA
44	21096	2	31	21.95	82.9	188	25	1	2	2	2	2	2.7907	27.0745	63.1	73.8	11.9	272.32	28.5	34008.236735	2	68	3	2.43	4	NA	NA	2	2	1	0
45	21097	1	30	22.52	77.2	58	16	10	2	2	2	2	1.926	20.2943	21.4	39.7	7.1	316.6	15.9	28064.106005	2	23	4	3.28	4	2	NA	2	2	NA	NA
46	21099	2	39	40.41	136	128	14	2	2	2	2	2	3.3831	33.3671	53.2	39.7	51.9	233.21	29	35899.590061	1	75	3	NA	3	NA	NA	1	1	2	NA
47	21104	2	35	29.33	108	153	21	NA	1	2	2	2	3.4337	24.5435	72.9	66.4	83.2	256.09	24.5	12524.465537	1	70	4	5	1	3	10	1	1	1	1
48	21105	2	32	23.71	86.8	37	18	3	2	2	2	2	1.8785	11.2385	48.3	9.1	36.1	259.78	21.7	51894.609777	1	26	3	0.43	4	2	NA	2	2	2	NA
49	21107	1	33	27.49	99.3	139	27	NA	2	2	2	2	2.178	16.463	60.6	62.5	74.2	490.03	17.9	67289.163872	1	20	3	2.89	3	NA	NA	2	2	NA	NA
50	21109	1	29	30.65	110.1	186	41	NA	2	2	2	2	2.3491	26.7959	82.7	77.2	124.7	397.78	29.7	75005.653867	1	25	3	1.83	5	NA	NA	2	2	NA	NA
51	21110	2	37	30.82	105.9	93	77	NA	2	2	2	2	2.3833	25.5188	85.2	40.3	106.5	197.05	27.9	35955.91247	1	31	1	2.4	2	1	NA	2	2	NA	0
52	21111	2	35	24.62	98.6	223	16	1	2	2	2	2	1.4781	47.2991	40.9	52.8	61.1	267.16	37.4	21078.812023	2	85	2	NA	1	NA	NA	2	2	1	NA
53	21112	1	34	21.65	89.9	48	12	NA	2	2	2	2	2.147	61.5098	45.9	47.7	319.1	614.75	53.5	38161.24767	1	76	5	0.99	1	NA	NA	1	1	2	0
54	21113	2	41	25.13	NA	135	38	NA	2	2	2	2	2.1487	29.5591	23.8	34.6	55.7	322.51	22.7	11818.586739	1	81	4	0.38	9	3	10	2	2	NA	NA
55	21115	2	40	42.57	125.9	134	14	NA	2	2	2	2	1.3576	34.1102	40.9	57.9	34.9	263.47	33.7	22530.612969	2	32	1	0.35	1	NA	NA	2	2	NA	NA
56	21116	1	43	37.82	115.7	221	12	2	2	2	2	2	1.4687	37.3842	63.1	57.9	7.1	280.44	30.1	29523.136387	2	38	1	1.12	2	3	12	2	NA	NA	NA
57	21117	2	30	NA	NA	115	35	NA	2	2	2	2	2.0565	29.3965	63.1	76.7	30.5	400	26.3	45999.318869	2	63	3	1.92	3	1	NA	2	1	2	NA
58	21118	1	34	25.76	95.7	45	44	1	2	2	2	2	1.0599	17.9955	23.8	27.8	7.1	341.69	20.4	3504.452341	1	66	1	1.39	1	1	NA	1	1	2	NA
59	21120	2	30	20.71	82.8	97	21	1	2	2	2	2	1.9885	33.3207	68	77.8	73.7	295.94	18.6	45999.318869	2	60	3	2.21	4	1	NA	2	2	2	0
60	21122	1	40	22.36	72.8	47	10	1	2	2	2	2	1.0885	16.4165	77.8	52.8	214.2	567.52	38.3	28315.747303	2	37	1	1.42	5	NA	NA	2	2	2	0
61	21123	1	35	22.14	NA	71	11	NA	2	2	2	2	3.0546	43.6304	77.8	95.4	80.3	433.94	70.7	32219.901802	1	75	3	4.13	5	3	10	2	1	2	1
62	21124	2	31	25.18	84	183	52	3	2	2	2	2	3.2135	37.7789	65.5	59.6	109.5	319.55	34.2	27905.865789	1	55	4	1.34	4	NA	NA	1	1	1	0
63	21125	2	42	20.17	76.8	54	12	4	2	2	2	2	1.8237	19.8531	75.3	71.5	80.2	391.14	13.4	31274.382547	1	36	1	0.59	2	NA	NA	2	2	NA	NA
64	21129	1	40	24.79	94.3	385	52	1	2	2	2	2	1.9871	37.7557	31.2	17.6	33.9	344.65	20.6	90400.128474	1	37	5	5	5	3	4	2	2	2	0
65	21130	2	41	38.37	120.2	54	18	1	2	2	2	2	1.431	16.1843	26.3	47.1	7.1	515.12	18.6	29163.288515	2	20	4	3.98	4	NA	NA	2	2	NA	NA
66	21132	2	29	23.71	90.8	64	24	1	2	2	2	2	2.51	28.7231	80.3	32.4	77.8	456.08	77.7	67933.074277	1	59	4	4.15	3	3	20	2	1	1	0
67	21134	2	34	23.77	97.6	84	14	NA	2	2	2	2	2.1512	49.1567	99.8	26.7	222.9	636.89	58.2	24397.297878	1	85	3	NA	2	3	50	1	1	1	0
68	21136	1	33	26.6	100.7	36	25	1	2	2	2	2	2.2632	50.2249	119	124.3	178.7	533.57	51.9	28780.980927	1	72	3	4.96	3	NA	NA	2	2	2	0
69	21141	2	32	24.46	91.5	60	27	NA	2	2	2	2	1.883	25.8206	92.5	94.3	77.7	412.54	35.3	57720.978064	1	37	3	1.21	3	NA	NA	2	1	NA	0
70	21142	1	29	39.73	92	65	17	2	2	2	2	2	2.1012	20.0853	40.9	44.9	7.1	246.49	32.2	85621.334312	2	31	3	5	2	NA	NA	2	2	NA	0
71	21143	1	31	36.94	127.5	162	19	NA	2	2	2	2	2.5617	54.2419	70.4	72.7	7.1	402.21	23.1	65193.796119	1	65	3	5	2	3	30	1	1	2	0
72	21147	2	29	33.59	104.7	117	12	3	2	2	2	2	2.503	29.7448	115	52.2	7.1	220.66	23.1	69524.713964	2	31	3	2.74	5	NA	NA	2	2	2	NA
73	21149	2	41	33.16	105.1	100	15	1	2	2	2	2	1.5839	38.3362	50.8	77.2	37.6	540.95	27.9	12792.283298	2	63	4	1.29	4	NA	NA	2	2	1	0
74	21153	2	35	27.06	94.5	817	81	2	2	2	2	2	2.1651	184.3436	45.9	21.6	49.4	364.57	17.9	25711.788615	1	49	4	3.22	4	NA	NA	2	1	1	0
75	21154	2	33	24.98	101.2	109	24	10	2	2	2	2	2.8071	24.5203	53.2	71.5	17.5	392.62	18.3	41556.352015	1	27	3	1.04	3	1	NA	2	2	2	NA
76	21156	2	38	39.21	119.7	127	72	NA	2	2	2	2	1.9099	26.0993	31.2	29	10.8	414.76	9.7	4702.397114	2	67	1	NA	1	3	30	2	2	2	NA
77	21158	1	34	33.37	105	151	46	NA	2	2	2	2	1.9312	39.6365	82.7	65.3	66.5	656.08	55.3	4309.962157	2	71	1	1.11	3	NA	NA	2	1	1	0
78	21159	1	29	14.7	61.8	54	29	2	2	2	2	2	1.9892	18.2509	50.8	39.2	7.1	544.64	15.2	41521.936396	2	51	3	1.05	3	2	NA	2	2	NA	NA
79	21165	1	32	27.45	102.6	115	14	NA	2	2	2	2	2.184	29.3036	55.7	29.5	61.6	2923.22	15.2	58408.021583	2	75	3	1.22	1	NA	NA	2	2	1	NA
80	21167	2	39	27.1	81	188	11	NA	2	2	2	2	2.6605	36.1071	65.5	59.6	56	148.34	45.1	62334.690549	2	60	3	5	5	NA	NA	2	1	1	0
81	21169	1	38	20.83	93.4	111	9	NA	2	2	2	2	2.1718	17.0203	23.8	2.8	51.3	183.02	28.5	49260.675231	1	65	3	3.71	4	1	NA	2	1	1	0
82	21171	2	31	21	72.2	57	16	NA	2	2	2	2	2.2346	17.7865	43.4	50.5	18.8	408.11	18.1	32357.726891	2	20	4	0.1	4	NA	NA	2	2	2	NA
83	21172	2	33	32.71	113.8	120	25	1	1	2	2	2	1.963	43.5375	50.8	69.3	235.7	552.02	23.3	26117.53879	1	51	4	0.77	3	3	12	2	2	1	0
84	21173	1	35	25.32	92.9	57	25	1	2	2	2	2	1.6066	24.799	55.7	73.2	93.5	353.5	33.3	13542.438121	2	69	4	2.06	1	NA	NA	1	1	1	NA
85	21177	1	30	32.77	102.9	226	34	2	1	2	2	2	3.0717	28.8392	28.8	47.7	35.9	582.28	31.7	26792.95818	2	43	4	2.67	4	3	15	2	1	1	0
86	21178	2	40	31.09	104.8	195	23	NA	2	2	1	2	1.4718	26.5172	36	7.9	25	330.62	19.5	16091.49898	2	45	1	1.6	1	NA	NA	2	2	NA	NA
87	21181	2	30	34.57	100.8	65	12	NA	2	2	2	2	2.6769	21.85	68	69.3	117.5	218.45	19.5	25366.194333	2	61	3	0.86	3	NA	NA	1	1	2	0
88	21183	2	36	32.94	114.7	104	27	2	2	2	2	2	1.9532	22.1287	31.2	8.5	29.8	166.79	19.5	44962.579739	1	73	3	4	4	3	21	2	1	NA	0
89	21184	2	34	36.52	111	317	34	NA	2	2	2	2	1.8757	37.8486	63.1	21.6	32	391.14	19.5	55320.341597	2	47	3	1.23	4	1	NA	2	1	2	NA
90	21185	2	30	29.26	110	66	44	2	2	2	2	2	1.8038	31.6024	58.1	92.6	316.3	498.15	37.1	40578.042881	1	61	3	5	5	NA	NA	2	1	1	0
91	21192	2	31	29.19	96.6	192	14	NA	2	2	2	2	1.9413	116.0768	53.2	89.1	76.4	352.76	39.4	24608.46305	2	80	3	1.4	1	NA	NA	2	2	1	0
92	21193	1	42	34.62	108.4	80	30	1	2	2	2	2	2.0527	26.4244	58.1	82.9	174.4	529.88	22.7	21676.060068	1	40	4	4.18	3	NA	NA	2	2	2	0
93	21194	2	36	36.07	111	85	13	NA	2	2	2	2	1.6778	17.2757	45.9	87.4	7.1	363.83	15.6	38896.706511	2	29	4	1.66	3	NA	NA	2	2	2	NA
94	21195	1	39	26.37	96.7	96	27	12	2	2	2	2	1.4624	27.864	63.1	52.2	55.4	239.85	27.4	29947.65836	1	26	1	0	1	3	2	2	2	2	NA
95	21199	2	43	31.81	124.7	324	16	NA	2	2	2	2	3.5353	41.4941	53.2	34.1	70.8	329.15	66.1	15385.266038	1	85	4	1.52	2	3	25	1	1	1	NA
96	21204	1	34	26.2	98	205	237	2	2	2	2	2	1.6422	27.6086	36	51.7	50.6	403.69	28.5	3693.456825	1	62	1	1.2	2	NA	NA	1	1	NA	NA
97	21205	1	30	20.76	78.1	84	32	4	2	2	2	2	1.8562	21.0373	18.9	21.6	12.3	363.1	30.8	26792.95818	2	40	4	0.28	4	1	NA	2	1	1	NA
98	21206	1	35	NA	NA	46	13	NA	2	2	2	2	0.9024	12.562	23.8	7.4	36.5	222.14	11.6	25694.329089	1	20	4	0.58	2	NA	NA	2	2	NA	NA
99	21209	1	31	23.73	82.7	100	20	1	2	2	2	2	2.148	29.6752	60.6	76.7	43.7	354.24	21.5	51962.154551	2	54	3	1.23	4	NA	NA	2	2	NA	0
100	21211	1	42	34.08	109.2	49	14	NA	2	2	2	2	1.7277	17.2989	50.8	61.9	51.4	484.87	32.6	25134.071706	2	23	4	NA	3	NA	NA	2	2	2	NA
101	21213	2	42	27.5	91.7	92	11	NA	2	2	2	2	2.524	39.7526	112	69.8	87.2	1221.39	36	26875.43516	2	51	4	5	4	NA	NA	2	2	1	0
102	21214	1	39	26.9	86.8	234	10	1	2	2	2	2	2.0583	37.1288	65.5	85.2	7.1	260.51	48.2	7410.949154	2	36	3	5	5	NA	NA	2	2	1	0
103	21215	2	36	27.74	99.6	176	46	8	2	2	2	2	2.1875	48.2279	53.2	69.8	275	416.97	15.2	92730.105936	1	23	3	5	5	NA	NA	2	2	2	0
104	21216	2	34	30.63	107.6	206	10	NA	2	2	2	2	3.6017	37.57	43.4	39.7	39.4	526.93	39.9	41634.648663	1	74	3	2.23	1	3	24	1	1	2	0
105	21219	2	30	25.07	92.5	85	33	7	2	2	2	2	2.34	24.5668	75.3	30.1	57.3	399.26	39.2	67289.163872	1	21	3	3.12	4	1	NA	2	2	NA	NA
106	21220	1	35	22.53	79.5	68	13	2	2	2	2	2	1.9393	28.2587	58.1	73.8	19.7	292.25	24	104245.38986	2	44	2	4.68	4	3	11	2	2	NA	0
107	21221	1	40	28.47	94	88	25	10	2	2	2	2	2.044	20.7355	48.3	57.9	51.4	309.96	33.7	31235.972493	1	23	1	2.29	3	NA	NA	2	1	NA	0
108	21223	2	34	23.52	82	44	8	3	2	2	2	2	1.3081	19.2494	38.5	45.4	15.2	310.7	13.8	60302.829667	2	34	3	0.64	3	1	NA	2	2	NA	0
109	21224	2	43	27.93	93.2	330	28	NA	2	2	2	2	1.8785	38.6845	18.9	10.8	7.1	301.1	12.9	19489.988601	2	47	1	0.67	2	1	NA	1	1	1	NA
110	21225	2	40	22.94	77.2	NA	NA	3	NA	NA	NA	NA	NA	NA	NA	NA	NA	NA	NA	60560.302319	2	26	3	2.15	5	1	NA	2	2	1	0
111	21228	1	43	18.61	79	49	15	NA	1	2	2	2	2.0454	37.5932	53.2	101.6	243.5	600.73	69.5	39684.449235	2	63	5	3.2	4	NA	NA	2	1	2	0
112	21232	2	34	25.66	93.4	823	12	4	2	2	2	2	2.2042	31.8114	58.1	31.2	76.5	139.48	24.7	85240.594944	1	24	3	5	4	2	NA	2	2	NA	NA
113	21233	2	41	32.97	96.4	50	27	NA	2	2	2	2	1.6272	22.6859	60.6	50.5	62.8	434.68	25.4	27673.595926	2	49	4	5	2	NA	NA	2	2	NA	NA
114	21239	2	36	26.94	97.4	89	53	NA	2	2	2	2	1.2526	18.4599	53.2	6.2	7.1	398.52	10.6	40786.792692	1	38	4	1.04	1	NA	NA	2	2	NA	NA
115	21240	1	37	30.82	111.5	121	56	1	2	2	2	2	1.7546	41.4477	85.2	112.4	30.8	105.53	43.9	39323.713954	2	74	3	1.17	4	3	15	2	2	2	0
116	21242	1	39	25.95	95.5	94	17	NA	2	2	2	2	2.17	30.2789	48.3	98.2	192.1	669.37	118.5	71678.353817	1	26	3	5	5	NA	NA	2	2	NA	0
117	21244	1	32	29.23	106.9	163	6	2	2	2	2	2	1.4083	33.1582	92.5	73.8	7.1	341.69	44.6	7633.051621	2	27	3	5	4	NA	NA	2	2	2	0
118	21247	1	39	25.5	89	54	15	2	2	2	2	2	1.7692	19.8763	28.8	63	57.2	206.64	19.5	85739.74715	1	31	3	5	5	NA	NA	2	2	2	NA
119	21252	1	41	30.45	104.7	133	18	1	2	2	2	2	2.451	45.2326	82.7	56.2	71.5	436.16	29.2	27186.997078	2	62	3	2.64	4	1	NA	2	1	2	0
120	21253	2	36	NA	NA	96	15	NA	2	2	2	2	1.5919	25.0312	16.5	1.7	7.1	190.4	19.7	13302.606547	1	85	3	1.29	3	3	36	2	2	NA	NA
121	21256	2	37	27.63	92.6	114	20	4	2	2	2	2	2.3372	21.1766	85.2	55.6	87.9	219.92	14.5	33645.523304	1	27	1	2.38	1	2	NA	2	2	NA	0
122	21257	1	33	37.03	109.8	75	28	NA	2	2	2	2	1.2973	27.121	38.5	46	10.5	293.72	18.6	12825.443388	2	67	4	1.64	1	NA	NA	2	2	1	NA
123	21258	2	41	27.68	93.5	136	40	4	2	2	2	2	1.9134	28.7231	43.4	18.7	55.1	333.58	13.6	37074.598788	1	26	2	NA	2	NA	NA	2	2	NA	NA
124	21263	1	30	21.73	NA	89	11	NA	2	2	2	2	1.587	87.9341	31.2	57.3	37.2	325.46	13.6	21431.10122	2	85	3	2.48	1	NA	NA	2	2	2	0
125	21264	2	43	27.43	93.3	245	31	2	2	2	2	2	1.7951	32.4616	65.5	69.8	17.7	325.46	24.2	40495.779814	1	41	2	2.99	2	1	NA	2	2	1	NA
126	21265	1	41	20.04	78.9	NA	NA	3	NA	NA	NA	NA	NA	NA	NA	NA	NA	NA	NA	105008.466129	1	43	3	3.76	4	1	NA	1	1	NA	0
127	21270	2	39	30.33	103.2	76	48	1	2	2	2	2	2.361	47.2991	90.1	69.8	166.2	538	126.8	23296.715566	2	85	3	4.3	4	NA	NA	1	1	9	0
128	21271	2	33	35.61	119.5	742	50	2	2	2	2	2	1.9927	85.1013	26.3	110.7	59	354.98	16.5	26117.53879	1	45	4	2.87	4	2	NA	1	2	1	NA
129	21272	1	36	35.9	119.8	68	20	NA	2	2	2	2	1.9452	31.4631	36	43.2	33.2	240.59	23.1	26723.146264	1	44	4	1.44	4	3	12	2	1	2	0
130	21274	2	37	21.13	74.5	82	21	2	2	2	2	2	2.5662	23.4986	50.8	78.9	7.1	171.95	17.9	32561.767755	2	26	4	3.33	5	NA	NA	2	2	NA	NA
131	21275	1	34	35.07	110.5	85	12	NA	2	2	2	2	1.5545	15.9521	28.8	21	22	441.32	22	4734.929231	2	65	1	2.42	1	NA	NA	1	1	1	0
132	21276	2	39	20.09	80.8	107	13	1	2	2	2	2	3.0969	77.6477	90.1	76.7	218.9	903.31	39	36491.94471	1	72	3	5	5	NA	NA	2	2	1	0
133	21277	2	34	31.64	91.5	109	19	2	2	2	2	2	2.605	36.943	55.7	56.2	7.1	259.04	38.5	40346.995365	2	55	3	2.78	3	1	NA	2	1	2	1
134	21279	1	42	33.17	104	273	70	NA	2	2	2	2	1.8059	26.1457	65.5	40.9	20.1	369	16.3	13800.504438	2	40	1	1.64	4	NA	NA	2	1	NA	NA
135	21281	2	40	30.56	93.5	74	40	NA	2	2	2	2	1.2348	25.2634	28.8	57.3	7.1	782.28	31.3	3453.837719	2	64	1	0.96	1	NA	NA	1	2	NA	NA
136	21283	2	39	33.77	103	211	21	NA	2	2	2	2	2.4336	75.0703	63.1	82.9	178.1	480.44	72.5	85590.43514	2	57	3	4	4	3	3	2	1	1	0
137	21285	2	29	19.86	74	112	5	4	2	2	2	2	2.5907	20.4104	92.5	38	7.1	345.38	36.5	63757.461774	2	22	3	2.15	4	1	NA	2	2	2	0
138	21286	2	40	31.4	101.1	189	66	1	2	2	2	2	1.217	24.799	45.9	45.4	46.4	388.19	16.3	16272.548128	1	41	1	0.35	1	NA	NA	2	2	2	NA
139	21287	2	37	32.45	NA	603	50	1	2	2	2	2	2.4636	49.3889	80.3	9.7	149.9	1223.6	32.6	94044.502055	1	37	3	2.92	3	1	NA	2	1	1	NA
140	21292	2	31	50.25	157.1	48	101	1	2	2	2	2	1.624	28.9321	58.1	74.9	152	468.63	37.1	56405.943288	1	63	3	5	4	3	31	2	1	2	1
141	21294	1	35	30.87	112.2	NA	NA	NA	NA	NA	NA	NA	NA	NA	NA	NA	NA	NA	NA	7231.60366	2	32	3	2.62	5	NA	NA	2	1	NA	0
142	21295	1	33	24.37	83	188	25	NA	1	2	2	2	2.007	24.8454	28.8	71	74.6	283.39	24.7	30037.569233	2	70	5	1.45	1	NA	NA	1	1	2	0
143	21297	2	30	31.18	104.2	136	15	NA	2	2	2	2	2.686	37.6861	149	96	55.7	287.82	79.5	93751.045208	2	46	3	5	5	3	17	2	2	1	0
144	21298	2	37	31.01	102.1	145	15	NA	2	2	2	2	2.1477	40.5189	68	107.3	158.6	425.09	79.3	58163.418916	2	65	3	5	5	NA	NA	2	2	1	0
145	21300	1	29	29.8	105.8	74	22	NA	2	2	2	2	1.9117	22.6163	28.8	59.1	25	211.81	31.5	22957.073725	2	83	3	2.99	3	NA	NA	2	2	9	1
146	21303	1	36	28.18	93.4	167	11	2	2	2	2	2	2.1976	49.2728	70.4	81.2	269.8	459.04	58	7823.066717	2	34	3	5	5	NA	NA	2	2	1	0
147	21304	2	30	21.37	91.9	89	107	3	2	2	2	2	1.5811	27.5854	21.4	32.9	19.1	230.99	20.6	26065.025496	2	64	3	NA	2	1	NA	2	2	2	0
148	21305	2	30	31.34	118	203	23	NA	2	2	2	2	2.7886	54.9153	53.2	63.6	108.4	362.36	72.9	34059.049257	1	75	3	5	5	3	30	2	1	1	0
149	21306	2	31	36.17	109.1	103	36	NA	2	2	2	2	2.1718	67.2451	68	177.2	504.6	2022.86	89.5	60017.425495	2	64	3	2.72	4	NA	NA	2	1	2	0
150	21307	1	29	25.12	92.4	148	12	1	2	2	2	2	2.509	39.1025	65.5	70.4	58.8	224.35	56.6	50576.581014	2	72	3	2.72	5	NA	NA	2	2	1	0
151	21309	2	34	26.97	107.8	167	23	NA	2	2	2	2	0.9729	18.994	36	36.3	21.3	768.26	8.8	38390.854077	2	64	3	0.06	2	1	NA	2	2	2	NA
152	21310	2	29	21.25	81.7	81	18	3	2	2	2	2	1.1814	29.1643	38.5	61.3	78.2	506.27	29	23988.717701	1	36	4	0.66	2	1	NA	2	2	1	NA
153	21311	1	37	28.02	93	86	11	1	2	2	2	2	2.9017	40.844	38.5	80.1	33.8	330.62	35.6	98533.496625	1	50	3	4.13	4	NA	NA	2	1	2	0
154	21313	2	31	34.82	105.3	86	17	2	2	2	2	2	1.7661	14.9769	70.4	32.9	42	245.75	32.8	7310.233757	2	22	3	0.96	3	1	NA	2	2	NA	NA
155	21316	2	37	31.75	99.9	35	12	2	2	2	2	2	1.2463	14.5589	21.4	59.1	29.7	253.87	10.2	32978.531238	2	22	4	2.42	4	3	2	2	2	NA	0
156	21317	2	31	25.83	100	148	17	2	2	2	2	2	2.4828	34.6907	70.4	42.6	15.4	361.62	36.5	58381.796822	2	61	3	5	4	3	20	2	2	1	0
157	21319	1	34	32.59	116.2	114	26	3	2	2	2	2	NA	NA	72.9	8.5	41.2	224.35	28.3	114988.827697	1	41	3	4.35	3	2	NA	2	1	2	0
158	21321	2	36	39.72	123.4	77	28	4	2	2	2	2	1.2857	21.6178	33.6	44.3	7.1	573.43	20.2	48175.849529	2	32	4	0.64	2	1	NA	2	NA	NA	NA
159	21323	1	33	41.83	126.2	143	12	NA	2	2	2	2	1.3779	19.1797	38.5	5.7	7.1	228.78	37.8	57841.638379	2	28	5	0.45	3	NA	NA	2	2	NA	NA
160	21325	2	29	31.56	105.3	95	18	4	2	2	2	2	2.1711	31.0916	63.1	19.9	56.8	580.81	26.7	72852.657154	1	32	3	5	5	NA	NA	2	2	1	0
161	21326	1	31	32.03	NA	313	25	NA	2	2	2	2	2.0764	28.1659	68	14.8	NA	359.41	17.2	25397.04184	1	51	1	4.95	4	3	15	2	2	NA	NA
162	21329	2	31	62.5	150.4	145	15	NA	2	2	2	2	2.4046	31.9739	43.4	73.2	36.5	111.44	14.5	50346.131066	2	46	3	0.83	3	3	10	2	1	2	0
163	21331	2	38	NA	NA	296	53	NA	2	2	2	2	3.9399	26.0993	23.8	22.1	7.1	326.93	14.7	3921.997251	2	61	1	1.22	3	NA	NA	1	2	2	0
164	21332	1	29	26.8	94.4	78	17	3	2	2	2	2	2.0251	38.4755	72.9	98.2	300.2	594.83	29	101529.11369	1	41	3	5	5	NA	NA	2	1	1	0
165	21339	1	40	35.23	119.5	190	11	2	2	2	2	2	1.8862	28.073	38.5	56.8	7.1	135.05	17.9	19464.681951	2	43	1	5	5	NA	NA	1	2	1	0
166	21344	1	34	27.1	100.4	258	26	NA	2	2	2	2	1.2753	28.7696	40.9	28.4	61.6	233.95	27.6	21851.230856	1	50	1	3.3	1	NA	NA	2	NA	NA	NA
167	21345	2	37	29.21	99.5	204	20	NA	2	2	2	2	1.9274	45.8131	45.9	17	7.1	467.15	14	17745.656798	2	63	4	2.24	3	3	8	1	1	2	0
168	21346	2	42	28.9	96.4	367	59	1	2	2	2	2	2.7823	28.7464	90.1	37.5	NA	293.72	16.3	17164.46652	1	42	1	1.33	4	NA	NA	2	2	1	NA
169	21348	2	29	24.52	78.2	34	13	NA	2	2	2	2	1.6949	16.2308	63.1	68.7	55	579.33	23.8	25547.199222	2	24	4	3	4	NA	NA	2	2	2	0
170	21351	1	32	21.14	81.1	111	12	3	2	2	2	2	2.0412	26.8423	50.8	59.6	30.4	267.89	24	120726.527494	2	40	3	3.25	4	NA	NA	2	2	2	NA
171	21352	2	40	22.85	86.9	186	62	6	2	2	2	2	2.3582	28.0962	63.1	60.8	50.3	349.07	10.2	15309.563067	1	44	1	0.96	3	NA	NA	2	2	NA	NA
172	21353	1	34	30.24	102.2	145	45	NA	2	2	2	2	1.6202	17.0667	72.9	71.5	46.7	352.76	16.8	27385.702696	2	48	1	1.03	1	NA	NA	2	NA	NA	NA
173	21355	1	43	24.07	80	106	10	NA	2	2	2	2	1.5954	36.2464	31.2	59.1	29.8	588.92	31.7	36233.248424	2	43	3	1.15	3	NA	NA	2	2	NA	NA
174	21356	2	37	26.14	95.7	184	26	4	2	2	2	2	2.1512	25.5884	45.9	3.4	52.1	242.06	10	89748.505554	2	36	3	2.12	4	1	NA	2	2	NA	0
175	21357	2	31	27.85	102	238	97	NA	2	2	2	2	2.6821	51.2233	75.3	60.8	83.4	306.27	29	108066.407727	1	45	3	4.24	3	NA	NA	2	2	1	0
176	21359	2	38	26.49	106.4	52	28	2	2	2	2	2	1.6677	25.7278	9.1	0.6	29.5	263.47	14.3	4140.159139	1	79	1	0.79	1	1	NA	2	1	2	NA
177	21360	2	34	26.38	100.9	77	14	2	2	2	2	2	1.6855	21.4321	36	12.5	24.2	160.15	18.6	123449.155895	2	44	3	4	4	1	NA	2	2	1	0
178	21363	1	37	60.58	153.5	NA	NA	NA	NA	NA	NA	NA	NA	NA	NA	NA	NA	NA	NA	33941.184822	2	42	4	1.31	2	NA	NA	1	1	1	0
179	21367	2	35	41.88	133.8	117	19	4	2	2	2	2	1.5378	23.5915	31.2	39.2	43.2	594.83	6.3	28353.18601	1	31	4	0	2	NA	NA	2	2	2	NA
180	21371	2	30	25.38	102.9	85	16	1	2	2	2	2	1.7776	19.8763	63.1	19.9	7.1	116.6	35.6	26524.993764	1	68	3	1.57	1	3	30	2	2	2	NA
181	21375	2	33	21.3	82.2	159	5	4	2	2	2	2	0.9946	21.9661	48.3	90.3	12	158.67	20.4	6410.676295	2	21	4	1.16	3	1	NA	2	2	2	NA
182	21376	1	42	35.14	121.2	53	17	2	2	2	2	2	1.676	14.7215	55.7	41.4	18	255.35	19.5	107387.646707	1	54	3	NA	4	3	16	2	2	2	NA
183	21378	1	31	37.88	113.2	NA	NA	4	NA	NA	NA	NA	NA	NA	31.2	NA	10.4	256.82	39.2	23854.408667	2	49	1	3.14	3	1	NA	2	1	1	0
184	21380	1	42	19.01	78.9	97	12	3	2	2	2	2	0.975	20.9677	82.7	47.7	7.1	391.88	14.7	59919.858027	1	21	3	4.18	3	NA	NA	2	2	NA	0
185	21382	1	31	29.57	99.2	65	18	1	2	2	2	2	2.1934	23.5219	50.8	81.8	447.8	820.66	46.7	102941.420764	2	51	3	NA	5	NA	NA	2	2	2	0
186	21384	2	37	38.75	126.2	328	43	NA	2	2	2	2	2.1676	26.0296	50.8	19.9	98.6	110.7	20.6	59050.061803	1	67	3	3.6	3	3	2	2	1	1	NA
187	21386	2	30	24.68	92.2	212	17	2	2	2	2	2	1.9892	36.6179	72.9	89.1	41.7	335.05	26.7	40578.042881	1	61	3	3.6	2	3	40	2	2	1	0
188	21391	1	34	29.72	104.1	139	66	NA	2	2	2	2	2.0126	18.5528	21.4	106.2	7.1	211.07	23.3	6072.233406	1	77	1	1	1	3	3	2	1	1	0
189	21393	2	34	25.08	92.7	155	15	NA	2	2	2	2	2.3721	80.3412	92.5	106.2	127.7	713.65	37.4	54988.200005	1	66	3	4	4	3	20	2	1	2	0
190	21394	1	30	40.94	NA	NA	50	NA	2	2	2	2	2.1784	26.5869	NA	34.1	25.4	205.16	15.9	28064.106005	2	28	4	0.65	2	NA	NA	2	2	NA	NA
191	21395	2	40	25.22	87.7	351	31	NA	2	2	2	2	4.0195	47.2991	75.3	123.2	7.1	397.78	140.7	3920.763506	2	77	1	1.07	4	NA	NA	2	1	1	0
192	21396	2	38	25.11	91.8	187	58	6	2	2	2	2	2.724	62.0903	40.9	51.1	80.8	359.41	43.7	4571.807903	2	61	1	0.3	1	1	NA	1	2	1	0
193	21399	1	37	26.91	81.9	65	12	2	2	2	2	2	1.9703	24.3113	38.5	45.4	7.1	525.46	30.4	30009.632491	2	42	4	5	4	NA	NA	2	2	2	NA
194	21404	1	31	24.61	97.8	194	19	NA	2	2	2	2	2.5771	43.5839	26.3	129.5	7.1	97.42	27.6	47019.943026	2	79	3	0.93	4	3	12	1	2	2	NA
195	21407	2	29	32.73	111.8	57	17	NA	1	2	2	2	2.2154	16.4398	9.1	10.2	39.3	188.93	20.6	18372.506941	2	78	4	0.43	4	NA	NA	1	1	1	NA
196	21409	1	43	30.15	96.8	32	19	6	2	2	2	2	1.1772	21.85	63.1	45.4	22.9	560.14	21.7	19489.988601	2	45	1	0.88	2	3	21	2	2	NA	0
197	21412	1	40	29.67	104.9	107	23	NA	2	2	2	2	2.0778	34.2495	48.3	60.2	195.3	429.52	29.2	94186.365258	1	59	3	5	5	NA	NA	2	2	2	0
198	21413	2	32	33.05	109.7	398	21	NA	2	2	2	2	2.0761	25.5652	70.4	25.6	83.9	173.43	21.1	51894.609777	1	23	3	1.29	4	NA	NA	2	1	NA	NA
199	21418	2	35	20.92	76.6	46	36	3	2	2	2	2	1.5448	19.4816	53.2	61.9	16.7	369	18.6	27086.178474	1	22	4	NA	4	NA	NA	2	2	2	0
200	21419	1	34	28.18	90.6	122	21	NA	2	2	2	2	1.3943	28.9321	75.3	41.4	42.1	247.97	13.8	20523.972594	2	58	1	2.48	2	NA	NA	2	1	1	NA
201	21420	1	29	28.62	101.4	133	18	1	2	2	2	2	2.1498	27.446	70.4	29.5	39.3	196.31	26	89719.775286	1	39	3	4.35	4	2	NA	2	1	NA	0
202	21421	2	38	36.95	122.9	92	6	NA	2	2	2	2	0.9415	18.994	43.4	32.4	10.9	281.92	24.9	4151.604836	2	21	1	0	2	NA	NA	2	2	NA	NA
203	21426	2	38	27.7	93.8	75	35	3	2	2	2	2	1.7644	45.4183	33.6	71.5	31.9	461.25	13.4	38344.26296	2	37	1	1.41	1	NA	NA	2	2	NA	0
204	21427	2	31	22.64	86.4	76	16	8	2	2	2	2	1.8736	15.0466	40.9	9.7	37.6	167.53	12.5	88456.562545	1	35	3	3.01	4	1	NA	2	2	NA	NA
205	21429	1	32	34.13	114.1	160	15	4	2	2	2	2	1.7685	28.3284	58.1	44.9	50.2	174.91	23.6	109645.610418	1	41	3	4.62	4	1	NA	2	2	2	NA
206	21431	2	33	30.17	92.4	139	12	3	2	2	2	2	1.4027	31.4631	72.9	NA	51.1	576.38	31.5	73788.600301	2	24	3	2.55	5	NA	NA	2	2	2	0
207	21432	2	42	27.83	92.3	52	36	2	2	2	2	2	2.0538	14.5357	63.1	7.4	21.9	467.89	16.1	26594.396719	1	30	4	2.85	3	1	NA	2	2	NA	NA
208	21433	2	42	24.06	81.8	61	8	1	2	2	2	2	1.697	48.8781	63.1	85.7	100	526.19	65.5	49049.093929	2	66	3	3.22	4	3	17	2	1	9	0
209	21436	2	38	34.47	111.4	158	23	NA	2	2	2	2	1.5291	26.4011	21.4	102.8	NA	323.98	36.2	41483.443234	2	32	1	0	3	3	6	2	2	NA	NA
210	21437	1	34	33.94	114.3	116	108	6	2	2	2	2	2.1211	15.9754	18.9	27.8	47.6	543.17	13.8	39340.425	1	26	1	2.15	3	1	NA	2	2	2	NA
211	21441	1	35	26.02	92	151	119	6	1	2	2	2	3.4226	29.768	31.2	15.9	29.4	449.44	18.1	26556.331319	1	37	4	5	3	1	NA	2	1	NA	NA
212	21442	1	29	39.25	136.9	237	30	NA	2	2	2	2	2.1787	33.6922	70.4	58.5	45.9	348.34	24.5	77003.332029	1	58	3	4.48	5	3	30	2	1	1	NA
213	21444	1	30	41.59	126.5	90	27	NA	2	2	2	2	1.7633	21.6178	21.4	61.9	49.8	460.51	24.7	26177.729098	1	32	4	2.23	3	NA	NA	2	2	NA	NA
214	21446	2	33	20.63	74	136	10	3	2	2	2	2	2.6402	23.2432	60.6	30.1	15.9	228.04	28.3	75579.232396	2	23	3	1.93	5	NA	NA	2	2	NA	NA
215	21449	1	36	NA	NA	96	19	NA	1	2	2	2	1.1754	14.141	16.5	2.3	59.3	318.82	15.9	29403.511138	2	44	4	0.31	3	1	NA	2	1	2	NA
216	21453	2	39	21.94	80.9	57	15	5	2	2	2	2	2.0394	17.7633	55.7	55.6	113.1	420.66	16.8	31684.515914	1	20	1	1.93	2	3	2	2	NA	NA	NA
217	21455	2	30	26.14	98.2	105	69	1	2	2	2	2	3.8481	68.8705	97.4	167.5	91.6	427.3	44.2	18003.764433	1	84	3	1.5	1	3	50	2	2	2	0
218	21456	1	30	31.79	114.3	76	17	NA	2	2	2	2	1.5001	15.4181	80.3	42	412.5	1052.39	176.7	8789.219904	1	84	3	3.3	5	NA	NA	1	2	1	1
219	21457	1	39	29.39	103.1	148	36	NA	2	2	2	2	2.6759	37.1056	65.5	NA	47.9	417.71	35.6	11416.607655	1	79	4	2.78	5	NA	NA	2	2	2	0
220	21460	1	31	23.81	95.8	394	19	1	2	2	2	2	2.2311	98.476	53.2	61.9	223.7	297.41	46.9	47037.994025	1	71	3	5	4	NA	NA	2	2	2	0
221	21465	2	39	24.68	81.6	48	13	NA	2	2	2	2	1.8359	18.4135	28.8	24.4	40	985.23	18.1	26783.578048	1	41	4	1.76	4	3	22	2	2	2	0
222	21466	2	42	30.07	102	90	21	12	2	2	2	2	1.5563	19.737	58.1	52.8	42.4	368.26	15.4	29264.810557	1	28	1	0.59	1	NA	NA	2	2	NA	NA
223	21467	1	36	NA	NA	108	15	NA	2	2	2	2	1.2641	19.737	18.9	65.3	7.1	398.52	19.9	29096.036417	1	39	4	1.21	2	1	NA	2	2	2	NA
224	21468	2	35	29.14	110	62	13	1	2	2	2	2	1.1492	33.251	53.2	103.9	130.8	226.57	46.4	19935.472605	1	85	3	NA	4	3	38	2	2	2	0
225	21472	1	32	23.11	90.3	95	28	2	1	2	2	2	2.2021	27.9569	40.9	14.8	7.1	549.07	14.7	29124.86179	1	45	4	0.07	2	NA	NA	2	2	2	0
226	21476	2	34	26.46	86	70	14	1	2	2	2	2	2.7579	22.2448	63.1	61.3	155	263.47	27.4	127044.107073	2	47	3	4.47	4	NA	NA	2	1	2	0
227	21477	1	33	18.13	76.7	52	11	NA	2	2	2	2	1.2285	22.4537	65.5	75.5	83.1	573.43	80.6	67289.163872	1	20	3	3.93	3	NA	NA	2	2	NA	0
228	21483	2	43	26.55	92.2	106	8	1	2	2	2	2	1.5779	37.0359	105	67	7.1	310.7	38.7	62469.532948	2	27	3	4.4	5	3	5	2	2	NA	0
229	21484	2	37	29.45	109.2	313	56	NA	2	2	2	2	3.4404	51.3626	26.3	51.1	182	509.96	41.2	28441.258242	1	55	4	5	4	NA	NA	2	1	1	1
230	21486	2	31	23.21	79.8	55	23	6	2	2	2	2	2.4765	21.0838	112	30.7	54.4	253.87	24.9	52229.845697	2	30	3	0.92	1	1	NA	2	2	NA	0
231	21489	2	35	35.87	124.4	2243	16	NA	2	2	2	2	1.7801	70.0315	33.6	26.1	55	197.78	20.8	39266.945115	1	43	3	0	1	1	NA	1	2	1	NA
232	21490	2	29	21.76	77.5	83	14	2	2	2	2	2	2.7167	25.9367	132	81.8	63.7	569.74	34.7	62246.912464	2	25	3	5	5	NA	NA	2	2	NA	0
233	21491	1	36	25.41	85.7	40	36	2	2	2	2	2	2.1086	14.3035	38.5	21	39.2	477.49	16.1	29096.036417	1	31	4	1.05	2	NA	NA	2	2	2	NA
234	21494	1	32	37.24	118.9	107	32	2	2	2	2	2	1.4617	30.0467	55.7	38.6	38.4	316.6	38.5	99243.491856	1	30	3	5	3	3	3	2	1	2	0
235	21495	1	32	27.01	92.4	91	126	2	2	2	2	2	1.9476	18.9707	31.2	59.6	48.8	471.58	18.3	30478.692888	1	21	4	0.07	3	NA	NA	2	2	NA	NA
236	21499	2	40	30.08	111	80	14	NA	2	2	2	2	1.8551	20.8748	60.6	10.2	32.7	281.92	26.7	4781.989383	1	62	1	2.58	1	NA	NA	2	2	2	NA
237	21500	1	37	24.94	82.9	103	18	1	2	2	2	2	3.5992	44.118	40.9	51.1	32.5	228.78	33.1	59014.566736	2	66	3	4.68	5	3	15	2	1	1	0
238	21501	2	32	26.13	93.6	75	29	NA	2	2	2	2	1.8359	27.9104	105	56.8	31.9	406.64	29.9	67851.155559	2	65	3	2.4	3	NA	NA	2	2	2	NA
239	21502	2	34	25.71	104.6	44	39	NA	2	2	2	2	2.8759	17.5079	50.8	19.9	7.1	369	16.8	23779.620582	1	84	3	1.28	1	3	22	3	2	1	0
240	21504	1	40	24.1	84.1	209	30	NA	2	2	2	2	1.4983	31.1612	45.9	74.4	48.1	330.62	19.7	42555.746722	2	74	5	NA	4	NA	NA	2	2	NA	NA
241	21506	2	30	34.77	112.5	111	35	2	2	2	2	2	2.0195	29.9538	77.8	49.4	16.6	757.19	43.5	89719.775286	1	39	3	2.29	3	NA	NA	2	2	2	0
242	21509	2	37	18.42	70.9	80	13	2	2	2	2	2	1.2501	25.751	85.2	88	135.9	322.51	30.8	117178.325732	2	42	3	2.92	4	NA	NA	2	2	2	NA
243	21510	1	33	25.86	90	59	11	NA	2	2	2	2	2.0143	50.5035	68	88	105.3	516.6	63.2	75944.81655	2	59	3	2.29	4	NA	NA	2	2	2	0
244	21512	1	31	21.28	83.6	77	10	NA	2	2	2	2	1.6889	41.7728	55.7	37.5	35.6	2042.05	61.6	102941.420764	2	51	3	NA	2	NA	NA	2	2	2	0
245	21513	2	41	30.76	100.3	83	38	NA	2	2	2	2	2.3624	17.9955	40.9	68.1	128.8	311.44	31.9	26160.503719	1	22	4	5	5	NA	NA	2	2	NA	NA
246	21514	1	37	29.89	100.8	65	12	1	2	2	2	2	1.5895	24.6132	16.5	29.5	14.3	394.09	9.3	30393.73077	2	41	4	5	4	NA	NA	2	2	2	NA
247	21517	1	43	38.88	115.4	209	39	NA	2	2	2	2	1.8932	39.0096	40.9	99.9	64	328.41	19.9	37052.039372	2	42	2	NA	1	NA	NA	2	2	2	NA
248	21518	1	42	33.64	97.9	102	12	NA	2	2	2	2	2.2088	39.3579	58.1	27.8	42.7	171.95	12	23850.195907	2	52	4	NA	5	1	NA	2	2	1	NA
249	21520	1	42	39.14	127.6	NA	NA	NA	NA	NA	NA	NA	NA	NA	NA	NA	NA	NA	NA	31958.111188	2	54	1	0.1	4	3	6	1	2	1	NA
250	21521	1	35	26.84	93.9	NA	NA	2	NA	NA	NA	NA	NA	NA	NA	NA	NA	NA	NA	81682.641961	1	34	3	4.62	3	NA	NA	2	2	NA	NA
251	21522	1	39	30.28	95.2	180	36	1	2	2	2	2	2.1169	35.1551	58.1	62.5	115.1	274.54	23.8	104299.6548	2	47	3	5	3	NA	NA	1	2	1	0
252	21527	1	43	34.18	118.4	238	5	NA	2	2	2	2	1.0641	38.7077	77.8	58.5	7.1	190.4	32.6	5797.628279	2	35	1	0.84	4	NA	NA	2	1	2	0
253	21528	2	31	28.7	115.7	200	25	NA	2	2	2	2	3.3165	29.9074	80.3	63.6	10.2	251.66	21.7	53127.461231	1	65	3	5	3	3	8	2	1	2	0
254	21530	1	35	26.99	97.5	258	26	1	2	2	2	2	3.3737	64.0872	55.7	81.8	32.4	333.58	19.3	20250.891864	2	85	3	1.89	2	3	15	2	1	1	0
255	21531	1	42	35.04	116	299	48	2	2	2	2	2	3.6652	85.2638	77.8	56.8	52.9	191.88	74.7	88656.679775	2	67	3	NA	3	NA	NA	1	1	1	0
256	21533	2	32	34.14	113.3	202	33	1	2	2	2	2	2.6594	54.1723	48.3	85.2	49.7	431.73	45.8	135939.355109	2	40	3	2.48	5	NA	NA	2	1	2	0
257	21534	1	42	35.53	108.5	131	36	6	2	2	2	2	2.5104	29.2804	58.1	58.5	164.1	632.47	42.4	27509.763729	1	31	1	1.44	4	2	NA	2	2	1	0
258	21537	2	31	30.14	100.6	49	15	NA	2	2	2	2	2.4102	37.9415	87.6	93.1	72.3	309.96	72.3	24227.975805	2	83	3	0.94	3	NA	NA	2	1	NA	0
259	21541	2	31	35.13	114.5	203	14	NA	2	2	2	2	2.6587	25.542	80.3	50	31.7	267.16	32.4	58381.796822	2	61	3	3.32	3	3	6	2	1	2	0
260	21542	1	38	30.53	105	198	22	NA	2	2	2	2	2.1271	29.3733	31.2	48.8	80.2	194.83	24.7	26787.723875	1	58	4	2.37	5	3	32	2	2	NA	0
261	21543	1	43	27.97	97.3	308	148	NA	2	2	2	2	2.5945	36.4786	33.6	63	47.7	338	22.7	29388.84544	1	40	3	1.15	5	1	NA	2	2	NA	NA
262	21544	2	34	19.48	79.4	91	40	1	2	2	2	2	2.111	21.9893	40.9	35.2	48.8	162.36	13.6	44074.601426	1	49	5	0.83	4	1	NA	2	1	2	0
263	21547	2	40	25.6	86.5	150	12	3	2	2	2	2	1.4704	17.0667	43.4	77.2	42	448.7	16.1	27851.973779	1	21	1	NA	3	NA	NA	2	2	NA	NA
264	21551	1	37	18.14	69	90	11	NA	2	2	2	2	1.239	23.8005	36	2.8	7.1	157.93	15.9	89282.02497	2	38	3	0.67	4	1	NA	2	2	NA	0
265	21552	2	43	23.41	88.6	62	9	NA	2	2	2	2	1.4065	38.8006	21.4	67.6	7.1	522.5	31.7	15351.222987	2	71	4	0.68	4	3	11	2	2	9	1
266	21553	1	34	27.31	88.3	222	35	2	2	2	2	2	2.1571	53.0345	55.7	64.7	130.5	459.77	32.2	42041.874784	1	36	1	5	4	NA	NA	2	2	1	0
267	21554	2	34	20.32	86	112	23	NA	2	2	2	2	2.6671	36.0839	80.3	144.2	219.4	1390.39	70.7	52004.923756	1	71	5	5	5	NA	NA	2	1	1	0
268	21556	1	34	25.89	103.2	NA	NA	4	NA	NA	NA	NA	NA	NA	NA	NA	NA	NA	NA	4140.159139	1	75	1	0.82	1	1	NA	2	1	NA	NA
269	21557	1	31	23.07	97.5	184	16	NA	2	2	2	2	2.4049	40.1474	40.9	76.7	70.8	329.15	38.7	28398.567943	2	85	3	2.58	4	NA	NA	2	1	2	0
270	21558	1	34	42.32	122.1	274	91	NA	2	2	2	2	1.7389	26.1689	36	7.4	36.9	288.56	13.4	4864.383369	1	68	1	0.83	2	3	1	2	2	2	0
271	21559	1	41	46.25	145.7	195	17	NA	2	2	2	2	1.8562	24.0559	21.4	54.5	66.8	304.79	12.5	25544.629558	1	33	4	1.38	3	NA	NA	2	2	2	NA
272	21561	2	31	26.49	97.4	83	11	NA	1	2	2	2	1.5741	17.5079	65.5	22.1	7.1	116.6	23.3	40275.459908	2	75	3	1.07	1	3	40	2	2	2	NA
273	21562	1	43	31.78	109.9	180	41	1	2	2	2	2	1.3297	23.3593	23.8	64.7	50.5	201.47	13.8	22752.883002	2	66	2	0.8	1	3	10	2	1	1	0
274	21566	2	29	28.38	84.2	97	33	1	2	2	2	2	2.3739	26.2154	60.6	10.8	27.9	373.43	19.7	70407.257931	2	50	3	3.6	4	3	30	2	2	2	0
275	21568	1	34	22.45	79.2	34	12	4	2	2	2	2	1.3898	19.319	50.8	7.9	7.1	470.11	17.9	126609.736729	2	43	3	5	4	NA	NA	2	1	2	0
276	21571	2	32	29.21	109	304	59	4	2	2	2	2	3.8317	59.6057	68	83.5	305.1	317.34	33.7	122040.535888	1	46	3	5	3	1	NA	2	2	2	0
277	21574	2	39	25.64	95.4	96	22	NA	2	2	2	2	1.7371	42.7248	45.9	96	18	792.61	35.3	26274.644026	2	83	3	3.76	1	NA	NA	2	2	1	0
278	21576	2	41	25.53	91.1	107	19	NA	1	2	2	2	1.7389	31.7417	68	52.2	59.3	532.1	21.1	44541.417978	2	48	5	1.29	2	NA	NA	2	2	1	NA
279	21577	2	39	20.9	NA	56	181	NA	2	2	2	2	2.6507	79.1338	50.8	112.4	216.8	394.09	31.9	20504.043101	1	81	3	5	4	3	42	2	1	1	0
280	21582	1	32	21.32	81.4	67	17	1	2	2	2	2	1.4861	31.2541	87.6	67.6	95.1	205.16	49.8	53572.277625	2	77	3	2.67	3	3	10	2	2	2	0
281	21583	1	35	28.88	96.3	48	38	3	2	2	2	2	1.8872	29.9538	28.8	76.1	63.1	491.51	19	24702.742458	1	43	4	1.62	5	NA	NA	2	2	2	0
282	21586	2	33	41.02	105.2	52	19	NA	2	2	2	2	1.5954	26.9816	45.9	114.7	7.1	411.07	28.1	19851.657224	2	75	4	2.87	4	NA	NA	1	1	1	0
283	21589	1	33	32.16	112.6	181	31	3	2	2	2	2	2.4158	24.9615	53.2	30.7	21.6	307.75	20.6	16885.599745	1	56	1	4.9	4	1	NA	2	2	2	NA
284	21592	2	43	25.04	98.9	78	89	1	2	2	1	2	1.9057	19.4584	115	59.6	7.1	347.6	24.9	95875.865566	1	53	3	3.26	4	1	NA	2	2	NA	0
285	21593	2	34	20.63	82.5	NA	NA	NA	NA	NA	NA	NA	NA	NA	NA	NA	NA	NA	NA	120287.003414	1	42	3	3.19	2	3	15	2	2	2	NA
286	21598	2	30	28.83	99.2	265	17	1	2	2	2	2	2.8162	44.8378	87.6	91.4	14.2	428.78	77.2	68985.000292	2	55	3	5	5	3	30	2	1	1	0
287	21603	1	35	27.02	98	NA	NA	2	NA	NA	NA	NA	NA	NA	NA	NA	NA	NA	NA	92434.095111	1	48	3	5	5	1	NA	2	2	9	0
288	21605	1	29	26.65	104.6	118	12	NA	2	2	2	2	1.9386	52.6862	45.9	57.3	335.2	254.61	19	14426.855881	1	78	3	0.82	2	NA	NA	2	2	NA	0
289	21607	2	42	22.86	NA	NA	NA	NA	NA	NA	NA	NA	NA	NA	NA	NA	NA	NA	NA	26934.782827	1	39	4	0.76	3	NA	NA	3	2	NA	NA
290	21610	1	40	21.77	83.5	106	39	NA	1	2	2	2	3.4746	34.9229	65.5	69.8	39.7	386.71	36.5	29774.428571	1	75	5	NA	4	NA	NA	1	1	1	NA
291	21611	1	35	43.49	123.3	111	31	NA	2	2	2	2	2.0639	62.3921	36	43.2	41.8	508.48	15.6	27180.458313	2	45	4	2.56	3	NA	NA	2	1	2	0
292	21613	1	33	28	105.9	362	31	2	2	2	2	2	2.2088	25.0079	43.4	49.4	34.2	321.77	22.7	28901.26842	1	23	1	4.12	5	NA	NA	2	2	NA	0
293	21614	2	41	23.4	92.2	66	21	NA	1	2	2	2	1.7671	31.3934	43.4	57.3	56.6	553.5	24.9	23972.153366	1	50	4	0.64	4	3	6	2	2	NA	0
294	21618	1	42	23.04	85.7	82	67	1	2	2	2	2	2.3271	25.8671	55.7	35.8	102.9	644.27	23.3	21676.060068	1	43	4	0.18	1	NA	NA	1	2	1	NA
295	21619	1	29	19.98	75.6	69	83	1	2	2	2	2	1.2735	25.2169	68	79.5	7.1	372.69	21.7	22957.073725	2	81	3	2.97	3	NA	NA	2	1	2	NA
296	21620	1	32	21.31	94	351	19	1	2	2	2	2	2.8378	69.2885	55.7	64.2	179.8	614.75	62.1	53885.109932	1	66	3	3.34	3	3	33	2	2	1	0
297	21621	1	32	28	93.7	69	30	1	2	2	2	2	1.8335	47.5313	70.4	66.4	19.9	534.31	36.7	53845.106656	2	48	3	1.78	3	1	NA	2	2	2	0
298	21623	2	39	30.12	106.6	351	23	NA	2	2	2	2	3.5528	56.146	21.4	14.2	20.1	333.58	12.9	23572.411862	2	85	3	2.58	1	3	30	2	1	1	0
299	21625	2	34	21.07	89	97	13	NA	2	2	2	2	1.8921	20.898	72.9	11.4	15.2	357.19	10.4	41312.756131	1	50	3	1.28	2	1	NA	2	2	NA	NA
300	21630	2	43	31.71	94.8	150	25	NA	2	2	2	2	1.7752	27.1442	68	38.6	42.2	296.68	36.2	26985.21608	2	63	3	0.77	1	3	13	1	1	NA	0
301	21632	1	30	28.25	92.3	159	22	NA	1	2	2	2	3.4638	32.3455	33.6	69.8	52.3	319.55	61.6	17841.242969	2	81	4	1.65	1	NA	NA	2	1	2	NA
302	21635	2	34	37.3	113.6	89	34	NA	2	2	2	2	2.1875	23.6612	36	76.7	11.1	307.75	27.9	57330.388985	2	65	5	2.8	4	NA	NA	1	1	2	NA
303	21636	2	30	24.65	90	81	7	2	2	2	2	2	1.3629	30.7201	77.8	51.7	NA	252.4	28.5	79667.509941	2	22	3	3.34	2	3	6	2	2	2	0
304	21637	1	32	25.17	99.6	512	94	NA	2	2	2	2	3.011	70.7978	40.9	114.1	518.6	771.21	72.7	43673.851671	1	43	3	1.11	3	NA	NA	1	2	1	0
305	21639	1	36	NA	NA	98	13	NA	2	2	2	2	1.1981	17.8794	45.9	82.9	24.9	366.79	18.1	77205.716513	2	20	2	1.07	1	NA	NA	2	2	NA	NA
306	21643	1	38	31.96	109.9	69	43	NA	2	2	2	2	2.5764	11.7958	26.3	72.7	15.9	9844.92	28.5	4348.459361	2	62	1	0.94	1	NA	NA	2	1	2	NA
307	21644	2	42	27.28	84.7	267	23	NA	2	2	2	2	1.7406	29.5358	28.8	58.5	134.2	467.15	19.3	25260.417316	2	35	1	1.44	1	NA	NA	2	1	NA	NA
308	21645	1	33	28.08	85.4	146	27	1	2	2	2	2	2.7254	32.3687	53.2	56.8	222.1	788.92	58.2	26503.360561	1	39	4	4.64	3	1	NA	2	2	2	0
309	21646	1	41	25.47	95	85	32	3	2	2	2	2	1.7368	19.7138	33.6	42	28.4	667.89	15.4	25321.513094	1	29	4	0	2	NA	NA	2	2	2	NA
310	21652	1	38	34.86	123.2	275	37	NA	2	2	2	2	2.3456	33.669	31.2	35.2	28.3	292.25	21.7	26449.196212	1	42	4	1.34	3	1	NA	2	2	1	NA
311	21655	2	30	NA	NA	243	34	1	2	2	2	2	1.9976	37.0359	16.5	9.7	77.1	137.27	13.1	9936.931225	1	82	3	1.57	4	NA	NA	1	1	2	NA
312	21658	1	30	31.54	107.3	82	46	NA	2	2	2	2	2.3006	24.7061	28.8	9.1	27.7	483.39	12.9	24042.837777	1	45	4	1.78	3	NA	NA	2	2	2	0
313	21660	2	31	24.76	83.5	152	14	NA	2	2	2	2	1.7406	25.3098	99.8	61.9	7.1	548.33	24.7	51812.255981	2	41	3	0.75	3	1	NA	2	2	2	NA
314	21661	2	31	30.84	104.5	108	26	2	2	2	2	2	3.3105	26.2618	90.1	60.8	62.9	281.18	25.4	112659.120175	1	40	3	2.18	2	2	NA	2	1	2	NA
315	21663	2	32	20.94	NA	NA	NA	NA	NA	NA	NA	NA	NA	NA	NA	NA	NA	NA	NA	55675.521172	1	29	3	2.69	2	1	NA	2	2	NA	NA
316	21666	2	33	30.12	92.5	108	26	4	2	2	2	2	1.5601	29.234	21.4	17	7.1	236.9	14.7	16295.793802	2	66	4	3.01	3	NA	NA	2	1	NA	NA
317	21667	1	29	22.13	82.3	140	27	4	2	2	2	2	1.8673	25.124	36	18.2	46.3	280.44	18.8	31080.220418	2	60	3	0.59	3	1	NA	2	2	1	NA
318	21668	1	42	26.17	92.6	NA	NA	1	NA	NA	NA	NA	NA	NA	NA	NA	NA	NA	NA	6252.887243	1	31	4	4.08	4	NA	NA	2	2	NA	NA
319	21672	2	40	33.94	100.3	145	100	1	2	2	2	2	2.6312	71.9588	50.8	99.4	152.1	453.87	51.2	40236.348038	2	61	3	4.8	4	NA	NA	2	1	1	0
320	21675	2	30	29.75	108.2	173	10	1	2	2	2	2	2.2719	24.4971	80.3	67	149.6	268.63	26.7	80489.514464	1	31	3	3.25	5	NA	NA	2	2	2	0
321	21678	2	29	29.46	111.5	89	14	NA	2	2	2	2	2.0876	43.375	77.8	57.3	10.9	224.35	33.5	27012.986126	1	73	3	4.95	4	3	30	2	1	2	0
322	21681	1	36	30.52	93.7	246	27	7	1	2	2	2	2.0953	34.8997	58.1	52.2	43.6	330.62	33.1	94076.371685	1	54	2	2.72	5	NA	NA	2	2	NA	0
323	21682	1	34	26.18	93.5	199	26	4	2	2	2	2	1.977	33.5761	43.4	8.5	7.1	276.01	33.1	6072.233406	1	70	1	0.7	1	3	10	1	2	NA	NA
324	21683	1	40	27.2	88.5	65	11	NA	2	2	2	2	1.2781	20.898	58.1	77.2	77.8	340.96	18.1	76409.398045	2	24	3	NA	4	NA	NA	2	2	NA	0
325	21685	2	31	29.21	94.9	134	43	NA	2	2	2	2	2.4311	22.5466	60.6	69.3	25.3	344.65	18.1	50346.131066	2	49	3	1.25	5	1	NA	2	1	1	NA
326	21690	2	31	26.51	102.8	153	28	NA	2	2	2	2	2.2088	18.1813	23.8	26.7	47.4	285.61	26.7	47905.403207	1	26	3	1.28	3	1	NA	2	2	2	NA
327	21691	1	34	29.16	99.6	540	18	NA	2	2	2	2	1.6149	53.197	58.1	60.2	176.6	330.62	40.3	3409.928096	1	72	1	2.06	2	3	48	2	1	NA	NA
328	21699	2	29	28.15	104.1	173	33	2	2	2	2	2	2.5139	55.8209	72.9	51.7	36	335.79	33.7	29531.240178	1	70	3	2.64	4	3	3	2	2	1	0
329	21702	2	42	35.4	111.8	174	35	NA	2	2	2	2	1.7912	23.22	43.4	5.7	30	305.53	12.5	52851.102468	2	62	3	4.51	4	NA	NA	2	1	1	0
330	21703	1	30	20.66	73.3	252	26	1	2	2	2	2	1.6244	41.9818	43.4	78.4	61.3	148.34	23.8	25007.935339	1	27	4	4.45	4	3	1	2	2	2	0
331	21704	2	32	28.51	101.5	129	14	NA	2	2	2	2	2.9698	24.4042	68	51.1	50.9	222.14	22	57720.978064	1	39	3	1.24	3	NA	NA	2	2	NA	NA
332	21705	1	40	33.27	114.3	142	35	NA	2	2	2	2	2.3096	20.1317	72.9	38	44.9	443.54	17.9	33510.666408	1	33	1	5	1	1	NA	2	2	NA	NA
333	21712	1	36	26.79	86.5	64	10	2	2	2	2	2	1.7595	23.6147	53.2	49.4	73	413.28	49.8	29403.511138	2	53	4	2.15	3	1	NA	1	2	2	0
334	21714	2	39	25.76	85	158	70	12	1	2	2	2	2.0841	24.9615	45.9	27.3	NA	318.08	8.2	76534.730478	1	28	5	0	2	1	NA	2	2	2	NA
335	21715	2	36	35.83	NA	262	17	NA	2	2	2	2	2.628	51.4555	58.1	48.3	53	229.52	57.3	25680.367696	1	85	3	1.45	1	3	20	2	2	9	0
336	21719	2	32	21.37	79.1	75	9	3	2	2	2	2	1.7975	18.4367	85.2	10.2	7.1	242.06	34	105916.080981	2	35	3	2.18	4	1	NA	2	2	NA	NA
337	21723	2	31	24.15	89	148	16	5	2	2	2	2	1.8139	25.124	40.9	27.3	13.8	215.5	17	49665.394583	1	33	3	0.91	2	1	NA	2	2	NA	0
338	21724	1	29	28.64	97	123	17	7	2	2	2	2	2.1983	51.2698	53.2	68.1	66.3	365.31	21.7	101529.11369	1	44	3	NA	3	NA	NA	2	1	1	0
339	21726	1	43	25.68	81.7	85	17	3	2	2	2	2	1.4166	23.9863	31.2	72.7	41.7	301.84	22.9	35199.667468	2	41	2	1.12	1	NA	NA	2	2	NA	NA
340	21728	2	36	26.08	92.2	198	38	1	2	2	2	2	1.9616	73.8628	72.9	80.6	265	470.84	39.6	116823.06842	1	59	3	5	5	3	23	1	2	1	0
341	21730	2	41	32.1	111	152	15	3	2	2	2	2	2.0433	23.9863	40.9	57.9	35.4	452.39	24.5	27719.549215	2	46	4	0.4	2	1	NA	2	2	2	NA
342	21733	1	40	23.69	86.2	116	23	4	2	2	2	2	1.4889	25.124	68	60.8	35.4	388.19	18.6	31235.972493	1	28	1	1.31	2	2	NA	2	2	NA	NA
343	21735	2	33	28.12	107	205	28	3	2	2	2	2	3.0962	48.4137	82.7	55.6	93	330.62	60.7	48028.25362	1	67	3	NA	3	3	1	3	1	1	0
344	21740	2	30	29.18	103	136	27	NA	2	2	2	2	2.6968	27.5854	92.5	70.4	43.3	1025.08	28.1	39131.620583	1	32	3	0.86	3	NA	NA	2	2	2	0
345	21741	2	33	26.92	96.8	213	16	2	2	2	2	2	2.6025	34.9229	82.7	68.7	168.6	377.12	20.4	86360.839224	1	34	3	5	5	NA	NA	2	2	2	0
346	21746	1	42	38.35	116.3	106	35	NA	2	2	2	2	1.6659	17.7633	43.4	39.7	32.7	451.66	22.7	24706.746456	2	48	4	0.72	2	3	27	1	1	2	0
347	21747	1	31	36.38	111.2	95	11	NA	2	2	2	2	1.144	23.4522	31.2	62.5	7.1	137.27	17.7	7195.589517	2	21	3	3.32	2	NA	NA	2	2	2	0
348	21748	1	38	26.32	94.7	90	20	NA	2	2	2	2	5.705	54.4045	97.4	85.2	45.8	8218.37	98.8	23498.189153	2	83	3	2.67	4	3	35	2	1	2	0
349	21752	2	42	22.63	78.3	NA	NA	NA	NA	NA	NA	NA	NA	NA	NA	NA	NA	NA	NA	28684.662158	2	28	4	0.91	4	NA	NA	2	2	2	NA
350	21757	2	37	28.6	95.6	114	18	1	2	2	2	2	1.6121	26.6101	68	59.6	45.5	187.45	20.8	14099.28365	1	66	4	4.98	4	3	2	2	2	NA	NA
351	21758	2	35	18.71	79.2	102	5	NA	2	2	2	2	1.5441	23.2432	43.4	44.9	7.1	193.36	24.9	7029.380051	2	21	3	1.03	1	1	NA	2	2	NA	NA
352	21762	2	32	32.84	113.6	123	20	NA	2	2	2	2	1.7186	45.07	50.8	39.2	31.5	247.23	35.6	67851.155559	2	67	3	1.93	5	NA	NA	2	1	1	0
353	21768	1	30	28.61	100	148	20	NA	2	2	2	2	2.0318	50.3874	87.6	104.5	269	550.55	124.1	18359.596237	2	85	2	1.24	1	NA	NA	2	2	1	0
354	21769	2	39	27.86	91.8	147	29	3	2	2	2	2	1.8921	22.9181	55.7	23.8	60.6	374.9	13.8	75711.851974	1	24	3	4.3	4	3	1	2	2	NA	0
355	21772	1	40	33.42	118.5	95	14	1	2	2	2	2	3.1447	19.7602	75.3	18.2	48.1	225.83	21.5	5912.110641	1	66	1	3.34	5	1	NA	1	1	1	NA
356	21773	1	34	30.47	115	96	12	1	2	2	5	2	1.2337	12.7942	43.4	11.9	22.4	192.62	30.1	3143.56371	1	73	1	0.67	1	3	25	2	1	2	NA
357	21774	1	41	24.55	79.7	174	14	6	2	2	2	2	1.9061	19.3423	55.7	36.3	90.6	383.76	15.6	25279.535253	1	26	4	0.94	2	NA	NA	2	2	NA	NA
358	21776	1	42	44.32	129	145	53	5	2	2	2	2	2.4734	18.3206	48.3	64.2	52.3	425.09	21.1	5973.46696	1	25	4	NA	4	NA	NA	2	1	2	NA
359	21777	1	32	32.18	109.9	NA	NA	1	NA	NA	NA	NA	NA	NA	NA	NA	NA	NA	NA	31834.094118	2	45	4	3.55	4	NA	NA	2	2	1	0
360	21779	1	39	16.47	69.9	48	13	1	2	2	2	2	1.3859	27.7711	40.9	67.6	186.8	485.6	16.1	78981.944865	2	52	5	5	5	NA	NA	2	2	2	0
361	21781	1	38	34.87	112.9	263	26	4	2	2	2	2	1.6509	30.7433	23.8	2.3	18.1	363.1	12.7	89539.591122	1	36	5	4.35	4	NA	NA	2	2	NA	0
362	21782	1	39	22.49	83.6	172	37	NA	2	2	2	2	1.9783	47.1134	55.7	96.5	57.5	898.15	28.3	4350.362082	2	68	1	1.64	1	NA	NA	2	1	1	NA
363	21783	1	42	27.66	97	125	30	NA	1	2	2	2	1.5888	42.6087	43.4	53.4	36.6	297.41	23.6	6173.866894	1	37	4	2.67	4	NA	NA	2	2	2	0
364	21785	1	37	35.88	117.8	59	31	NA	2	2	2	2	1.8415	26.2154	45.9	24.4	40.3	265.68	44.8	54416.593798	2	75	3	2.29	2	3	32	2	1	1	0
365	21788	1	38	24.75	85	50	16	3	2	2	2	2	2.2081	24.2417	60.6	60.8	150	331.36	30.8	33997.135657	1	30	1	5	5	NA	NA	2	2	NA	0
366	21789	2	36	37.93	108	266	28	NA	2	2	2	2	1.6851	26.494	48.3	71	87.8	453.13	64.3	19077.896499	2	65	4	2.65	3	NA	NA	1	1	1	0
367	21790	2	40	31.27	97.2	291	19	NA	1	2	5	2	1.6551	32.8795	55.7	78.4	20.1	379.33	36	3357.92197	2	61	1	1.2	4	1	NA	2	2	1	NA
368	21792	1	35	26.7	94.1	NA	NA	NA	NA	NA	NA	NA	NA	NA	NA	NA	61.1	NA	NA	45162.820348	2	79	3	1.49	4	3	10	1	1	2	0
369	21794	1	39	22.35	90	NA	NA	5	NA	NA	NA	NA	NA	NA	NA	NA	NA	NA	NA	2460.738063	1	74	1	NA	1	1	NA	2	1	2	0
370	21795	1	35	25.2	84.2	60	14	NA	2	2	2	2	1.8303	25.6581	53.2	63	277.1	581.54	17.2	81682.641961	1	33	3	5	5	NA	NA	2	2	1	0
371	21796	1	39	33.23	109.9	381	24	2	2	2	2	2	2.487	34.2031	38.5	43.7	98.3	250.92	18.3	97025.215549	1	43	3	5	5	3	2	2	2	2	NA
372	21799	2	34	35.85	117.3	64	13	NA	2	2	2	2	1.1615	16.8345	65.5	60.2	7.1	273.8	11.6	60302.829667	2	30	3	0.96	3	NA	NA	2	2	NA	NA
373	21806	2	41	21.91	70.9	NA	NA	NA	NA	NA	NA	NA	NA	NA	NA	NA	NA	NA	NA	33659.358183	2	37	4	3.6	4	NA	NA	2	1	2	NA
374	21812	2	30	22.64	78.2	73	11	1	2	2	2	2	2.2716	17.1364	87.6	56.8	41.9	410.33	15.6	71805.226342	2	35	3	3.63	4	3	17	2	2	2	NA
375	21813	2	34	42.05	119.8	176	14	NA	2	2	2	2	1.8216	24.4971	55.7	61.9	36.8	267.89	32.8	71536.670295	2	20	3	1.98	3	NA	NA	2	2	NA	NA
376	21817	2	36	27.56	95.7	156	18	2	2	2	2	2	2.531	40.0545	68	58.5	86.4	534.31	41	23269.771283	1	55	1	5	3	NA	NA	2	2	2	0
377	21819	1	36	32.22	98.4	151	7	12	1	2	2	2	1.55	22.7556	16.5	81.2	67.4	400.73	9.7	32835.390085	2	48	4	1.9	1	3	20	2	2	1	NA
378	21823	1	31	26.09	92.5	136	24	3	2	2	2	2	2.1553	26.0064	77.8	48.3	62	246.49	24.5	46454.369972	1	33	1	3.67	3	3	5	2	2	NA	0
379	21824	2	37	21.53	81.4	61	17	NA	2	2	2	2	1.7912	24.9151	72.9	59.1	151.9	543.17	32.8	96326.685252	1	32	3	5	5	NA	NA	2	2	2	0
380	21825	2	38	26.39	88.3	129	84	8	2	2	2	2	3.0843	36.9198	50.8	40.9	70.4	312.17	23.1	44595.454669	1	27	1	5	3	2	NA	2	2	NA	0
381	21831	1	36	28.41	108	213	50	1	2	2	2	2	2.3103	27.655	36	61.3	25.2	188.19	30.1	50500.303563	1	63	3	5	5	NA	NA	2	2	NA	0
382	21832	1	35	25.01	92	47	23	2	2	2	2	2	2.111	22.8253	92.5	61.3	7.1	300.37	27.2	104245.38986	2	48	3	3.3	4	1	NA	2	2	2	0
383	21834	1	32	24.43	97.2	148	28	1	2	2	2	2	2.5048	29.6984	45.9	60.8	106.6	105.53	24.9	102047.532793	1	50	3	4.64	5	NA	NA	2	2	1	NA
384	21836	2	29	19.29	74.9	80	19	3	2	2	2	2	1.0005	51.827	80.3	65.3	52.5	311.44	17.7	19226.343583	2	80	3	1.16	2	3	15	2	1	1	0
385	21838	2	43	22.9	83.5	152	28	NA	2	2	2	2	2.1054	24.4971	18.9	35.8	91.1	202.21	19.5	34107.872907	1	31	2	1.04	2	3	3	2	NA	NA	NA
386	21842	2	36	27.8	94.8	118	17	1	2	2	2	2	1.808	22.9878	72.9	55.6	34.3	540.22	26	36523.851555	1	35	4	1.27	3	NA	NA	2	2	NA	NA
387	21845	2	30	28.58	101.4	100	27	2	2	2	2	2	2.347	33.2046	80.3	153.9	84.3	298.15	63.6	91032.321967	1	32	3	5	5	NA	NA	2	2	2	0
388	21849	2	40	29.55	91.9	227	32	2	2	2	2	2	1.4962	26.0296	48.3	23.8	23	296.68	17.4	14931.626067	2	45	1	0.6	2	NA	NA	2	2	1	NA
389	21852	1	37	32.67	107	83	29	NA	2	2	2	2	2.045	25.0776	36	28.4	34.3	380.07	29.4	27274.014815	1	40	4	2	3	1	NA	2	2	NA	NA
390	21854	1	43	28.24	91.1	67	9	NA	2	2	2	2	1.713	32.8795	90.1	55.1	65.7	501.1	40.8	49390.090915	2	40	2	0.86	3	NA	NA	2	2	2	0
391	21855	1	30	30.7	100.6	156	46	4	2	2	2	2	2.4793	47.5313	28.8	46.6	339.4	357.19	31	25007.935339	1	29	4	5	5	NA	NA	2	2	2	0
392	21859	2	43	28.62	101.2	54	14	NA	1	2	2	2	1.9183	27.121	63.1	39.7	7.1	465.68	14.3	41582.216413	2	73	5	1.04	3	1	NA	2	1	2	0
393	21860	2	34	21.97	92	107	15	NA	2	2	2	2	2.4151	21.0141	82.7	30.7	12.4	186.71	32.6	22979.253986	1	83	3	0.8	1	3	30	3	1	1	NA
394	21861	2	36	28.4	93.4	34	17	6	2	2	2	2	1.454	17.0203	21.4	72.7	17.4	267.16	19.9	77822.110687	2	23	2	1.6	4	NA	NA	2	2	2	NA
395	21862	2	41	39.46	109	61	30	2	2	2	2	2	0.7177	20.5729	31.2	87.4	23.2	540.22	24.2	78473.316449	2	33	3	1.83	5	3	2	1	2	2	NA
396	21864	2	40	24.74	92.2	216	11	NA	2	2	2	2	2.2164	49.923	36	37.5	19.9	278.96	36	4251.878389	2	78	1	1.29	1	NA	NA	2	1	1	0
397	21865	2	30	28.11	103.6	131	23	1	2	2	2	2	2.4482	36.0839	60.6	82.9	89.3	417.71	43.7	28780.980927	1	77	3	2.08	3	NA	NA	2	1	1	0
398	21866	1	41	23.89	80.5	105	15	1	2	2	2	2	1.5346	22.4537	28.8	38	39	227.3	15.9	28227.99591	2	22	4	0.94	2	NA	NA	2	2	2	NA
399	21868	1	38	24.91	90.4	222	16	2	2	2	2	2	3.0449	104.7222	119	106.2	60.8	478.22	44.6	85603.683673	2	58	3	2.89	5	3	6	2	1	2	0
400	21869	1	41	41.33	121.1	155	17	5	2	2	2	2	1.4533	18.994	33.6	10.2	61.2	239.85	14	54880.611335	2	36	3	0.97	4	NA	NA	2	1	NA	0
401	21870	2	43	17.8	74.6	56	10	NA	2	2	2	2	1.4477	21.8965	43.4	46	7.1	346.12	29.2	3280.116827	2	21	1	3.26	2	NA	NA	2	2	NA	0
402	21871	2	39	26.6	93.6	142	10	3	2	2	2	2	1.8816	47.7403	70.4	96	51.4	320.29	30.8	113026.500607	2	44	3	4.08	4	3	14	2	2	2	0
403	21874	2	42	37.45	120	213	94	NA	2	2	2	2	2.9178	28.7231	65.5	28.4	87.5	648.7	19.5	12054.694748	1	66	4	0.96	1	NA	NA	1	1	1	NA
404	21878	2	32	29.87	105.6	50	18	1	2	2	1	2	1.8048	27.7711	68	98.8	67.6	416.23	33.5	27624.634179	2	81	3	3.36	5	NA	NA	2	2	2	0
405	21885	1	40	33.11	111.8	134	17	2	2	2	2	2	1.1482	26.494	45.9	40.9	43.5	297.41	22.4	18692.918832	2	52	1	NA	1	NA	NA	1	2	NA	NA
406	21886	2	39	33.36	111.4	5210	33	3	2	2	2	2	2.0956	116.1697	33.6	18.7	NA	351.29	17.7	46059.454793	1	32	3	0.93	4	3	10	2	1	1	NA
407	21889	2	33	34.66	112.3	161	15	NA	2	2	2	2	2.7411	19.3423	9.1	26.1	7.1	380.81	14	47749.423542	2	72	3	2.8	3	NA	NA	2	1	1	0
408	21894	2	37	39.54	NA	115	12	NA	2	2	2	2	2.4825	68.917	31.2	60.2	37.3	315.86	58	20838.423117	2	73	4	1.72	2	NA	NA	2	1	2	NA
409	21896	1	34	23.54	91.7	257	17	NA	2	2	2	2	2.2754	59.5593	48.3	89.1	67.2	442.8	59.3	5032.105704	2	69	1	2.76	4	NA	NA	3	1	1	0
410	21897	2	37	28.65	97.2	217	15	1	2	2	2	2	1.8823	28.1659	82.7	46.6	34.4	90.04	28.5	120021.898724	2	48	5	3.22	4	3	14	2	2	1	0
411	21898	1	34	37.06	105.2	115	33	12	2	2	2	2	1.9923	29.4894	36	66.4	63	241.33	11.3	4168.151999	2	67	1	1.21	4	NA	NA	2	1	1	NA
412	21901	1	34	24.26	89.6	129	56	2	2	2	2	2	2.3557	37.4771	97.4	48.3	101.7	391.88	33.1	4615.459309	1	64	1	1.07	1	3	5	2	2	2	0
413	21905	1	40	22.96	92.8	134	21	NA	2	2	2	2	1.7738	20.6658	31.2	46.6	86	254.61	17.2	2705.019605	1	78	1	3.28	2	NA	NA	2	2	2	NA
414	21907	1	35	23.46	93.2	98	48	NA	1	2	2	2	1.513	22.1287	43.4	61.3	56.4	354.24	23.3	33656.859079	1	71	3	1.2	4	3	3	2	2	1	0
415	21909	1	33	27.08	89.2	137	18	NA	2	2	2	2	3.6453	28.8625	85.2	82.3	49.3	583.02	49.6	19089.347113	2	85	3	1.56	3	NA	NA	2	1	1	NA
416	21910	1	31	30.94	112.2	262	30	2	2	2	2	2	2.0963	46.6954	77.8	115.3	98.1	354.98	49.6	114906.608235	1	57	3	3.3	2	3	1	2	1	1	0
417	21912	2	43	20.11	77.9	45	13	1	2	2	2	2	1.7462	26.4708	65.5	53.4	271.7	518.08	14	32484.659324	1	22	5	1.29	4	NA	NA	2	2	NA	0
418	21913	1	38	25.48	87	179	13	12	2	2	2	2	2.2388	52.0825	48.3	60.2	78	371.21	44.4	18514.580762	1	56	1	2.1	1	NA	NA	2	2	NA	0
419	21915	1	39	NA	NA	117	25	1	2	2	2	2	1.3412	55.1475	65.5	93.1	60.6	516.6	39	6140.170079	2	65	1	4.95	5	3	13	2	2	1	0
420	21922	1	35	23.15	88.3	103	13	NA	2	2	2	2	3.1059	25.6349	45.9	40.3	45.8	288.56	18.1	25921.892262	2	66	2	0.69	1	NA	NA	2	1	2	NA
421	21923	1	42	39.53	116.4	143	16	4	2	2	2	2	2.3819	20.6426	33.6	35.2	50.7	389.66	24.7	22546.153395	1	22	4	0.89	2	1	NA	2	2	NA	NA
422	21926	1	29	24.96	83.9	75	8	NA	2	2	2	2	1.9012	22.3144	85.2	52.8	23.9	315.86	25.1	71805.226342	2	36	3	3.83	3	1	NA	2	1	1	0
423	21927	2	41	26.11	93	117	10	NA	2	2	2	2	1.6708	37.7325	58.1	70.4	19.5	219.19	30.8	7576.136128	2	23	1	1.41	4	NA	NA	2	2	NA	0
424	21928	1	41	31.96	97.5	374	22	NA	2	2	2	2	1.9036	50.2481	58.1	54.5	136.5	496.67	19.9	23164.878727	1	40	4	5	5	NA	NA	2	2	1	NA
425	21929	1	37	22.04	73	75	7	NA	2	2	2	2	1.8593	34.5746	82.7	68.1	27.3	303.32	58.4	60917.480614	2	41	3	1.25	4	1	NA	2	2	2	0
426	21933	2	43	20.31	80.3	185	35	2	2	2	2	2	2.5146	28.2355	14	29.5	40.5	276.01	25.6	22087.660208	2	48	4	0.96	2	NA	NA	2	2	1	0
427	21934	1	41	29.44	104.6	332	43	NA	2	2	2	2	1.8705	36.5715	48.3	10.8	52.6	286.34	22.7	2403.517194	1	71	1	1.98	1	3	1	1	1	9	1
428	21935	2	35	37.82	115.8	41	16	3	2	2	2	2	1.512	18.8314	16.5	35.8	10.3	373.43	10.6	36101.984219	2	33	4	1.91	4	NA	NA	2	2	2	NA
429	21944	2	37	28.6	91.5	72	56	2	2	2	2	2	1.7197	19.9228	26.3	46.6	175.1	539.48	24.5	29582.911703	1	20	4	5	2	NA	NA	2	2	NA	NA
430	21949	2	30	41.28	120.6	161	13	1	2	2	2	2	1.9637	34.0637	80.3	50	85.1	298.15	33.7	71805.226342	2	34	5	4.24	5	3	8	2	2	2	0
431	21952	1	42	18.99	73.5	110	16	5	2	2	2	2	3.0599	15.0001	33.6	20.4	76.2	556.45	20.8	5973.46696	1	21	4	NA	2	1	NA	2	2	NA	NA
432	21954	2	30	24.22	92.8	154	14	NA	2	2	2	2	2.8169	60.0469	198	99.4	55.3	623.61	64.6	42415.396542	2	73	3	5	5	3	14	2	2	2	0
433	21956	2	39	22.54	92.6	49	49	1	2	2	2	2	2.3554	31.138	65.5	80.6	72.7	794.83	76.6	20504.043101	1	85	3	4.83	3	3	33	2	9	1	0
434	21957	1	36	31.18	101.1	108	25	3	2	2	2	2	2.317	24.9383	45.9	60.8	104.9	541.69	41.2	26723.146264	1	42	4	2.17	4	NA	NA	2	2	NA	NA
435	21958	1	38	25.04	91.3	NA	NA	NA	NA	NA	NA	NA	NA	NA	NA	NA	51.4	NA	NA	22337.956607	2	80	4	1.67	4	NA	NA	2	1	1	NA
436	21962	2	34	37.42	114.1	112	18	NA	2	2	2	2	2.1648	30.0002	68	73.8	155	506.27	61.4	104348.911925	1	51	3	4.8	4	NA	NA	2	1	2	0
437	21972	2	32	21.26	92.5	42	13	1	2	2	2	2	1.514	22.2448	75.3	20.4	24.5	237.64	24.9	113583.530984	1	54	3	4	4	3	7	2	2	2	NA
438	21974	1	33	32.32	111.8	250	12	1	2	2	2	2	2.8703	34.0405	55.7	48.3	43.7	187.45	14.7	52004.570958	2	62	3	5	5	NA	NA	2	1	2	NA
439	21978	2	35	25.75	108	102	17	1	2	2	2	2	2.0457	29.6287	72.9	38.6	7.1	447.97	19.7	21681.834873	2	84	3	2.58	3	3	14	2	1	1	0
440	21981	1	39	28.39	125	103	15	NA	2	2	2	2	2.6587	77.0904	75.3	93.1	236.2	285.61	52.1	4233.713239	2	85	1	0.06	1	3	50	2	1	NA	NA
441	21982	2	30	25.81	94.8	NA	NA	NA	NA	NA	NA	NA	NA	NA	NA	NA	NA	NA	NA	19252.653422	2	83	3	3.65	5	3	5	2	1	1	0
442	21986	2	31	NA	NA	218	14	NA	2	2	2	2	1.7937	27.4925	26.3	8.5	15.3	314.39	20.2	61783.620901	2	75	3	1.07	2	NA	NA	3	2	1	NA
443	21987	1	42	22.79	86.6	107	15	NA	1	2	2	2	2.6347	29.8841	68	67.6	42.1	188.93	17.7	37332.626126	1	66	5	1.22	5	NA	NA	2	2	2	0
444	21991	1	38	28.01	103.2	306	30	7	2	2	2	2	3.0375	42.8641	38.5	72.1	83.7	210.33	35.8	31812.609984	1	28	1	1.44	3	1	NA	2	2	NA	NA
445	21992	1	43	34.53	126	208	13	NA	2	2	2	2	2.2548	23.1503	38.5	43.7	284.4	139.48	57.8	19425.013997	1	64	3	1.07	1	NA	NA	2	2	2	0
446	21993	2	31	19.12	72.5	65	19	NA	2	2	2	2	3.882	29.5591	55.7	21	27.9	282.65	19	14118.095296	1	85	4	1.44	1	3	65	2	1	2	NA
447	21994	2	39	22.3	88.5	NA	NA	1	NA	NA	NA	NA	NA	NA	NA	NA	144.6	NA	NA	23296.715566	2	85	3	4.8	3	NA	NA	2	1	9	0
448	21995	1	30	23.28	81.6	64	43	4	1	1	2	2	2.5023	26.0296	38.5	37.5	58.6	388.19	13.4	26177.729098	1	32	4	2.78	4	NA	NA	2	2	2	NA
449	21996	2	33	31.38	111.2	62	13	4	2	2	2	2	2.429	16.5791	60.6	56.2	45	339.48	30.6	90955.827917	1	50	3	3.2	5	3	28	2	1	1	0
450	21999	2	30	23.49	90.6	224	7	NA	1	2	2	2	3.468	61.324	60.6	85.2	258.8	584.5	89.5	24149.580809	2	85	3	1.67	4	3	10	2	1	1	0
451	22000	1	42	24.34	82.2	278	24	NA	2	2	2	2	1.8045	30.5111	58.1	44.9	79.7	320.29	12.9	22133.680245	2	34	1	1.9	1	NA	NA	2	2	2	NA
452	22002	2	31	20.85	80.5	40	7	7	2	2	2	2	1.3311	15.6038	169	39.2	28.9	258.3	14.9	81594.468092	2	22	3	1.2	4	NA	NA	2	2	NA	NA
453	22004	1	34	26.21	97.1	179	23	NA	2	2	2	2	1.1918	28.4909	50.8	30.7	44	599.99	18.1	4753.44355	2	61	1	1.07	1	NA	NA	1	2	2	NA
454	22005	1	39	28.82	95.6	297	31	2	1	2	2	2	2.657	44.5592	58.1	61.9	60.7	470.11	16.3	3386.970591	2	70	1	NA	1	NA	NA	2	1	1	NA
455	22007	2	38	26.04	104.7	192	34	4	2	2	2	2	2.2751	29.7913	58.1	34.6	79	451.66	37.8	3959.415347	1	74	1	0	1	3	5	2	2	2	0
456	22009	1	30	32.15	124.5	71	14	1	2	2	2	2	1.6306	36.7108	75.3	53.9	235.3	795.56	68.4	34664.998235	2	77	3	3.3	4	3	16	2	2	1	0
457	22011	2	40	25.38	89.9	84	14	1	2	2	2	2	2.0227	43.7233	50.8	111.9	23.5	425.09	41.2	3357.92197	2	62	1	2.44	2	NA	NA	2	1	1	0
458	22012	1	36	33.14	90.2	61	21	2	2	2	2	2	1.9574	30.395	85.2	49.4	31.1	233.95	35.1	36579.663108	2	31	4	5	5	NA	NA	2	2	2	0
459	22014	1	31	33.17	115.7	NA	NA	1	2	2	2	2	NA	NA	48.3	NA	22.1	414.02	27.4	27197.146258	2	80	3	3.96	2	NA	NA	1	2	1	0
460	22018	1	43	30.56	113.2	318	80	NA	2	2	2	2	2.686	43.6304	90.1	68.7	41.7	362.36	15.6	2676.036382	1	71	1	1.09	1	NA	NA	2	1	2	0
461	22020	2	34	32.62	107.2	201	20	NA	2	2	2	2	1.8335	28.816	55.7	25	35.5	177.12	23.6	47705.714553	2	52	3	1.72	2	3	2	2	1	1	NA
462	22023	2	35	29.56	107.8	106	29	6	2	2	2	2	1.8593	23.9166	38.5	2.8	45.2	335.05	19	31997.070304	2	51	4	5	2	2	NA	2	2	NA	0
463	22024	1	35	33.04	102	154	23	1	2	2	2	2	3.38	43.6536	72.9	39.7	140.8	435.42	72.5	45162.820348	2	71	3	2.89	3	3	5	2	1	1	0
464	22025	2	39	21.79	76.9	59	12	NA	2	2	2	2	2.4406	20.0853	58.1	48.3	7.1	240.59	25.1	97304.844373	2	30	3	1.91	4	NA	NA	2	2	2	0
465	22028	1	30	28.4	104	109	16	1	2	2	2	2	NA	NA	48.3	58.5	26.4	289.3	23.1	12847.455554	1	74	3	1.11	1	NA	NA	2	2	2	NA
466	22034	2	36	26.28	NA	NA	NA	NA	NA	NA	NA	NA	NA	NA	NA	NA	NA	NA	NA	46505.655907	2	38	4	1.86	3	NA	NA	2	1	NA	NA
467	22042	1	33	23.26	79	NA	NA	1	NA	NA	NA	NA	NA	NA	NA	NA	NA	NA	NA	24999.048458	1	29	5	0.83	5	1	NA	2	2	NA	NA
468	22043	1	40	25.47	89	45	21	6	2	2	2	2	2.6245	47.8796	97.4	56.2	377.8	618.44	42.1	33380.901308	1	32	1	3.28	4	NA	NA	2	2	NA	1
469	22045	1	40	24.91	92.5	55	11	2	2	2	2	2	2.4957	27.4228	70.4	88	68.3	423.61	34.4	13089.55228	1	61	4	5	5	NA	NA	2	2	NA	0
470	22047	1	34	22.93	93.7	122	20	NA	2	2	2	2	2.0681	35.8749	43.4	77.8	41.2	480.44	50.1	5617.962204	2	72	1	5	3	3	23	2	2	2	0
471	22048	1	37	22.34	89.5	172	36	NA	2	2	2	2	1.8855	26.1457	85.2	4	7.1	170.48	11.8	54416.593798	2	71	3	5	2	NA	NA	2	2	2	NA
472	22049	2	31	35.64	124.1	102	142	NA	2	2	2	2	2.0387	26.5405	70.4	49.4	61.7	555.71	37.8	56405.943288	1	65	3	1.92	5	NA	NA	1	1	2	1
473	22051	1	38	17.62	79.7	100	6	NA	2	2	2	2	NA	NA	45.9	94.8	7.1	351.29	39.9	31061.206261	2	21	4	0	4	NA	NA	2	2	2	NA
474	22055	2	30	22.93	79.6	103	12	2	2	2	2	2	1.5601	26.4708	82.7	13.6	44.4	447.97	28.8	71805.226342	2	32	3	1.91	3	3	15	2	1	NA	0
475	22058	2	40	33	111.2	115	21	NA	2	2	2	2	2.1194	18.8082	65.5	52.2	51.6	312.91	36.9	3436.291946	1	67	1	0.96	1	3	34	1	1	2	NA
476	22059	1	35	22.68	76.2	74	19	2	2	2	2	2	2.4392	33.0885	77.8	67	55.7	374.9	22	71485.078594	2	25	3	5	5	NA	NA	2	2	1	0
477	22062	2	34	23.96	96.6	66	34	NA	2	2	1	2	2.3072	20.2943	70.4	33.5	17.3	358.67	13.1	40063.497944	1	57	3	0.48	2	1	NA	2	2	2	NA
478	22063	1	33	25.08	95.6	108	18	NA	2	2	2	2	1.4296	24.9615	31.2	60.8	14.2	219.19	31.9	26783.43697	2	44	4	3.26	4	2	NA	2	2	2	NA
479	22064	2	37	39.52	133.1	67	21	1	2	2	2	2	0.7139	20.3407	18.9	85.7	37.6	300.37	16.3	32561.767755	2	26	4	1.68	3	NA	NA	2	2	NA	NA
480	22067	2	42	55.1	NA	262	38	3	2	2	2	2	1.5748	27.0745	28.8	15.9	58.3	253.87	18.3	18041.141625	2	46	1	NA	3	NA	NA	2	2	NA	NA
481	22068	1	37	37.48	119.9	54	35	NA	2	2	2	2	1.4198	17.9026	31.2	34.6	20.3	277.49	17.2	87166.744696	2	33	3	3.97	3	NA	NA	2	1	NA	0
482	22069	2	40	24.95	93.7	123	17	NA	2	2	2	2	1.9654	78.8783	68	160.7	513.7	688.55	90.8	18457.489494	2	85	3	1.16	1	NA	NA	2	1	1	0
483	22070	1	34	27.67	90.2	57	24	2	2	2	2	2	1.6924	16.045	58.1	35.2	75.5	511.43	24.5	84949.152961	1	29	3	1.9	5	NA	NA	2	2	NA	0
484	22071	2	34	26.79	95.6	147	18	NA	2	2	2	2	1.8607	51.4323	80.3	82.3	57.8	156.46	56.6	40422.416663	2	78	3	1.92	1	3	15	1	1	1	0
485	22075	2	29	28.5	100.7	133	23	2	2	2	2	2	2.4015	29.6752	94.9	22.7	21.6	237.64	29.4	82441.866213	1	43	3	5	4	3	22	2	2	1	NA
486	22083	2	30	31.25	93.9	168	35	4	2	2	2	2	2.2276	18.9707	77.8	36.9	61.5	362.36	29.2	62902.523023	1	20	3	2.65	4	NA	NA	2	2	2	NA
487	22085	2	43	21.92	84.3	94	9	NA	2	2	2	2	2.3847	29.0947	70.4	63.6	110.8	261.25	67.3	17999.497668	1	78	3	1.01	1	3	14	2	1	2	0
488	22090	2	42	53.45	141.8	NA	NA	NA	NA	NA	NA	NA	NA	NA	NA	NA	NA	NA	NA	30396.377304	2	52	4	2.8	2	NA	NA	3	1	1	1
489	22091	2	30	27.25	91.3	NA	NA	1	NA	NA	NA	NA	NA	NA	NA	NA	NA	NA	NA	45999.318869	2	68	3	5	5	NA	NA	2	1	1	0
490	22093	1	38	18.52	74.8	53	7	1	2	2	5	2	1.882	42.1443	65.5	80.6	86.8	467.89	45.1	83575.551095	2	51	3	4.35	4	NA	NA	2	2	2	0
491	22094	1	31	26.36	96.3	169	23	2	2	2	2	2	2.2555	44.3038	75.3	40.3	70.7	404.42	25.1	34426.011744	2	32	1	1.36	2	NA	NA	2	2	1	NA
492	22095	1	43	31.95	112.1	158	47	3	2	2	2	2	1.5469	25.1937	38.5	36.9	38.7	261.99	25.1	4287.4725	1	61	1	0.33	1	1	NA	2	1	2	NA
493	22096	2	34	37.17	127	130	12	NA	2	2	2	2	1.9801	16.1843	36	51.7	35.3	355.72	21.5	50573.683258	1	65	5	2.8	3	NA	NA	1	1	1	0
494	22098	1	40	44.6	124.4	179	68	3	2	2	2	2	1.9539	25.9135	33.6	46.6	62.8	284.87	31.9	29169.181187	2	37	1	NA	4	2	NA	2	2	2	0
495	22103	2	39	36.48	122.6	162	36	1	2	2	2	2	1.9588	55.1011	63.1	70.4	94.2	383.76	43.5	56724.596292	1	61	3	3.2	4	1	NA	2	1	2	0
496	22104	2	30	19.83	NA	28	33	NA	1	2	2	2	0.5079	22.2215	38.5	72.1	98.3	31	24.7	50470.123226	2	72	5	5	1	NA	NA	1	2	2	0
497	22107	2	30	31.67	108.7	156	24	NA	2	2	2	2	2.0663	33.251	63.1	78.9	93.2	695.93	53.5	11465.545365	1	66	4	1.6	4	3	24	2	1	2	0
498	22108	1	35	20.77	86.2	53	20	1	2	2	2	2	1.7249	19.0172	50.8	35.8	82.5	332.1	10.4	25694.329089	1	29	4	0.76	4	NA	NA	2	2	NA	0
499	22109	2	34	24.25	88.1	123	16	NA	2	2	2	2	1.7717	31.0916	55.7	82.3	80.6	264.94	35.1	57478.038436	2	70	3	0.8	3	NA	NA	2	2	NA	0
500	22110	1	34	21.79	83.6	58	16	4	2	2	2	2	1.3479	20.2478	36	6.8	13.7	239.85	22.9	4363.44899	1	71	1	1.31	1	1	NA	2	2	2	NA
501	22111	2	40	23.12	82	106	37	6	2	2	2	2	2.3093	22.9646	55.7	66.4	38.3	300.37	27	73752.885251	1	35	2	1.7	2	NA	NA	2	2	1	0
502	22115	2	30	22.98	79.9	62	11	1	2	2	2	2	1.4125	20.155	60.6	165.2	7.1	408.11	45.8	91098.18363	2	40	3	2.16	4	NA	NA	2	2	2	0
503	22122	2	34	30.2	99.9	67	14	NA	1	2	2	2	1.4257	16.4862	45.9	26.7	21.3	282.65	26.3	40233.323444	1	72	3	3.04	3	NA	NA	2	1	1	NA
504	22127	1	35	28.9	106.2	NA	NA	NA	NA	NA	NA	NA	NA	NA	NA	NA	NA	NA	NA	27180.458313	2	51	4	NA	3	2	NA	1	2	NA	NA
505	22129	1	33	29	103.8	138	26	NA	2	2	2	2	1.7368	21.1534	43.4	37.5	73.9	438.37	14	39510.920087	1	30	1	2.69	4	3	12	2	9	NA	0
506	22131	1	32	24.68	90.7	130	8	1	2	2	2	2	1.7294	34.1566	99.8	82.3	91.8	323.24	33.5	7818.283312	2	27	3	5	5	NA	NA	2	2	2	0
507	22134	1	29	28.53	90.2	97	17	NA	2	2	1	2	1.8401	25.5884	97.4	104.5	7.1	392.62	43	22957.073725	2	85	3	2.23	5	NA	NA	2	2	2	NA
508	22136	1	34	31.47	108.6	129	16	NA	2	2	2	2	1.8893	24.59	48.3	15.3	26.5	230.26	24.9	3313.104505	1	70	1	1.31	1	NA	NA	1	2	2	NA
509	22137	2	35	26.85	97.7	115	11	1	2	2	2	2	1.8844	19.8763	60.6	36.9	21.8	346.86	21.5	49105.357375	2	77	3	1.2	4	NA	NA	1	1	1	0
510	22139	1	42	29.38	107	195	34	3	1	2	2	2	2.3763	61.7188	38.5	70.4	45.4	281.92	9.7	23197.493401	1	63	5	NA	3	NA	NA	2	1	NA	0
511	22140	2	37	19.98	73	53	12	1	2	2	2	2	2.1347	30.5111	70.4	97.7	500.4	502.58	35.1	90887.769531	2	52	3	2.64	5	NA	NA	2	2	2	0
512	22143	2	30	24.22	83.8	85	27	1	2	2	2	2	2.2353	30.9523	75.3	96.5	18.2	427.3	19.9	70993.905952	2	51	3	4.79	5	NA	NA	2	2	1	0
513	22144	2	43	27.95	NA	44	23	NA	1	2	2	2	2.5003	25.542	65.5	80.6	27.5	331.36	39.6	12204.063056	1	85	4	1.38	1	NA	NA	2	2	2	0
514	22146	1	34	18.55	77.9	162	105	NA	2	2	2	2	1.8995	28.6535	38.5	10.8	17.1	422.14	18.8	4615.459309	1	60	1	0.33	1	3	20	2	2	NA	0
515	22149	2	30	40.43	116.8	128	14	NA	2	2	2	2	2.288	39.8223	87.6	85.7	65.1	242.8	42.4	68985.000292	2	59	3	3.6	3	NA	NA	1	1	1	0
516	22150	1	42	28.12	94.7	71	23	NA	2	2	2	2	1.8796	22.268	63.1	77.8	52.9	241.33	12	50268.143412	2	24	4	5	4	NA	NA	2	2	1	NA
517	22153	1	39	23.92	87.5	88	24	2	2	2	2	2	2.0426	27.0745	60.6	76.1	204.2	395.57	31.7	17564.972043	1	48	1	3.67	1	3	26	3	1	9	NA
518	22162	1	30	30.67	103.3	62	16	2	2	2	2	2	2.0674	30.8594	48.3	74.4	81.6	340.22	34.4	77815.426343	2	54	3	5	5	NA	NA	2	2	1	0
519	22163	2	42	28.34	88.6	NA	NA	1	NA	NA	NA	NA	NA	NA	NA	NA	NA	NA	NA	25731.158909	1	27	4	0.91	5	NA	NA	2	2	NA	NA
520	22164	1	36	21.88	65	46	9	1	2	2	2	2	0.9754	19.6906	23.8	84.6	61.7	226.57	14	30986.326496	2	23	4	5	5	NA	NA	2	2	2	NA
521	22165	2	34	24.74	100.4	69	8	1	2	2	2	2	1.8453	18.6224	87.6	26.1	54.8	176.38	32.4	104348.911925	1	50	3	0.97	4	1	NA	1	1	2	0
522	22176	1	37	27.31	88.5	128	16	2	2	2	2	2	1.7542	25.6117	16.5	56.8	105.6	333.58	13.6	30075.901248	1	35	4	3.71	5	NA	NA	2	2	2	NA
523	22177	2	35	24.95	103.2	118	13	1	2	2	2	2	1.3873	43.5143	77.8	37.5	12.7	287.08	32.8	19935.472605	1	83	3	1.36	2	3	44	2	1	1	0
524	22179	2	36	33.68	94	63	22	NA	2	2	2	2	1.4226	22.7092	45.9	50.5	24.8	367.52	16.8	46223.776094	2	35	4	0.69	1	NA	NA	2	2	NA	0
525	22180	2	30	25.54	81.5	52	16	2	2	2	2	2	2.3522	40.0313	80.3	96	178.2	418.45	34.4	75242.33094	1	35	3	5	5	NA	NA	2	2	2	0
526	22182	1	30	34	113.3	NA	NA	NA	NA	NA	NA	NA	NA	NA	NA	NA	NA	NA	NA	77815.426343	2	51	3	5	3	3	28	1	1	1	0
527	22183	1	31	22.7	88.2	97	20	1	2	2	2	2	1.6739	53.9168	72.9	90.8	NA	497.41	36.7	61596.520515	2	72	3	1.6	4	NA	NA	2	2	1	0
528	22186	1	29	34.29	129.1	68	27	5	2	2	2	2	1.8562	20.3407	45.9	12.5	98.3	241.33	21.3	75005.653867	1	22	3	NA	3	NA	NA	2	2	NA	NA
529	22188	2	35	17.32	95	55	18	NA	2	2	2	2	0.31	8.8236	18.9	9.1	15.7	528.41	25.8	13321.156531	1	70	3	1.08	1	1	NA	2	2	NA	0
530	22193	2	37	64.97	NA	80	29	NA	2	2	2	2	0.9283	14.8144	28.8	40.9	24.3	400.73	15.6	29582.911703	1	26	4	2.42	2	1	NA	2	1	2	NA
531	22194	2	35	28.69	104.4	89	29	2	2	2	2	2	1.9696	21.7107	82.7	16.5	57.7	214.76	14.9	97441.205355	1	46	3	5	4	3	25	2	2	1	NA
532	22195	2	33	30.34	102.8	NA	NA	NA	NA	NA	NA	NA	NA	NA	NA	NA	NA	NA	NA	27905.865789	1	50	4	2.48	4	NA	NA	2	1	2	NA
533	22197	2	34	19.21	77.6	223	26	NA	2	2	2	2	2.3718	17.7401	58.1	3.4	17.7	227.3	4.8	47285.766584	1	46	5	0.8	3	1	NA	2	2	NA	0
534	22198	1	29	NA	NA	48	20	2	2	2	2	2	1.8904	16.9738	60.6	50	33.6	338.74	14.5	75005.653867	1	20	3	3.26	4	NA	NA	2	2	NA	NA
535	22202	1	33	33.1	104.4	NA	NA	NA	NA	NA	NA	NA	NA	NA	NA	NA	NA	NA	NA	18569.113477	2	84	3	1.5	3	NA	NA	2	1	2	0
536	22206	1	38	23.86	78.8	NA	NA	3	2	2	2	2	NA	NA	82.7	NA	7.1	132.84	26.7	77518.621658	2	25	3	3.47	4	1	NA	2	2	2	NA
537	22210	2	32	30.79	93.3	51	26	2	2	2	2	2	2.2053	23.9863	65.5	52.2	35	419.18	35.3	32432.116579	1	52	4	5	4	NA	NA	2	2	1	0
538	22211	1	34	23.11	87.3	171	26	5	2	2	2	2	1.9473	27.6318	53.2	20.4	70.2	403.69	10.6	43529.720634	1	32	1	0.74	3	3	2	2	2	NA	NA
539	22213	2	42	27.93	92.4	75	16	NA	2	2	2	2	2.2985	39.892	40.9	69.3	36.4	264.2	25.1	31996.515393	2	69	3	1.2	5	NA	NA	2	1	1	NA
540	22215	2	30	30.44	103	275	24	1	2	2	2	2	3.5119	68.9634	72.9	80.6	86.2	335.05	64.3	19224.670993	2	80	3	2.79	2	NA	NA	2	2	NA	0
541	22216	1	30	31.49	97.9	NA	NA	2	2	2	1	2	NA	NA	48.3	NA	19.2	616.97	36.2	100324.624776	2	49	3	NA	3	2	NA	2	1	2	0
542	22219	2	36	30	100	75	27	2	2	2	2	2	2.0628	25.3098	82.7	15.3	7.1	240.59	17.4	32277.158734	1	61	3	1.2	2	1	NA	2	2	1	NA
543	22220	1	42	30.36	98.7	217	8	NA	2	2	2	2	3.1761	24.2185	28.8	31.2	49.1	150.55	13.8	93483.093912	2	51	3	3.76	5	NA	NA	2	1	2	NA
544	22224	1	33	23.6	NA	65	22	NA	2	2	2	2	2.3456	63.9247	90.1	21.6	53.3	321.03	22.4	18727.96927	2	83	3	1.6	3	NA	NA	1	1	1	0
545	22226	1	39	26.41	90.7	56	16	NA	2	2	2	2	1.7019	26.0761	48.3	59.6	14.4	265.68	22.2	4226.83523	2	60	1	NA	1	NA	NA	2	2	1	0
546	22230	2	39	18.89	75.1	45	19	NA	2	2	2	2	1.9096	23.4522	50.8	36.9	20.2	299.63	21.1	37755.360566	1	23	1	2.15	2	3	2	2	NA	NA	0
547	22231	1	35	26.07	103.7	171	19	1	2	2	2	2	2.4999	83.1508	28.8	15.3	7.1	592.61	27	18402.389948	1	80	3	1.49	4	3	2	2	1	1	0
548	22234	2	31	29.15	96.7	154	12	1	2	2	2	2	2.1711	29.3269	166	57.9	108.4	290.03	77.2	47905.403207	1	29	3	1.28	3	NA	NA	2	2	NA	0
549	22236	1	38	38.9	113.6	96	19	1	2	2	2	2	2.5236	22.4537	33.6	52.2	178.3	297.41	23.8	27510.886808	1	25	4	5	5	NA	NA	2	2	1	0
550	22239	2	33	34.05	114.4	307	34	2	2	2	2	2	2.044	41.587	85.2	6.2	71.6	297.41	13.8	25119.739303	1	64	3	1.02	2	NA	NA	2	2	NA	NA
551	22243	2	38	29.31	93.1	67	25	NA	2	2	2	2	1.824	24.3113	53.2	50	19.5	687.08	39	23907.916139	2	48	1	1.7	3	NA	NA	2	2	NA	0
552	22245	1	34	18.23	75.9	39	13	NA	2	2	2	2	1.4048	12.0976	23.8	2.8	62.4	213.28	10.9	4363.44899	1	85	1	1.79	1	NA	NA	2	1	2	NA
553	22248	1	33	28.07	101.1	92	15	NA	2	2	2	2	2.4475	33.5297	63.1	52.2	84.1	245.75	28.3	7913.249283	1	61	1	3.34	1	3	29	2	2	1	NA
554	22249	1	31	31.08	112.7	105	29	2	2	2	2	2	2.0335	65.4572	55.7	60.2	51.9	317.34	39.9	46240.312974	1	77	3	4.12	2	3	47	3	1	2	0
555	22251	2	33	23.07	87.5	132	30	4	2	2	2	2	2.1539	21.5714	85.2	77.2	81	270.11	28.1	79835.145585	1	24	3	1.75	3	NA	NA	2	2	NA	0
556	22252	1	30	28.09	91.2	201	10	1	2	2	2	2	1.8851	31.1845	55.7	67.6	7.1	280.44	55.7	7301.493639	2	36	3	5	5	NA	NA	2	2	2	0
557	22253	1	33	33.64	120.4	98	25	NA	2	2	2	2	2.1295	30.1163	63.1	77.2	95.4	414.76	67.5	33165.23781	1	78	3	1.98	4	3	43	2	1	2	1
558	22254	2	34	29.02	103.6	163	26	NA	2	2	2	2	1.801	34.2263	26.3	26.7	22.2	408.11	35.8	47705.714553	2	58	3	1.2	1	3	9	3	2	2	NA
559	22255	2	36	57.67	133.4	73	11	NA	2	2	2	2	1.1789	15.2788	16.5	9.7	7.1	237.64	21.1	138206.608191	2	46	3	3.18	3	1	NA	2	2	2	0
560	22261	2	39	27.41	98.9	264	46	3	2	2	2	2	1.7958	39.1721	53.2	18.2	31.6	386.71	36.9	19035.05651	2	42	1	1.98	3	2	NA	2	2	2	NA
561	22264	1	30	33.45	115.5	NA	NA	1	NA	NA	NA	NA	NA	NA	NA	NA	NA	NA	NA	27192.682246	1	47	4	5	4	1	NA	2	2	2	0
562	22267	1	43	31.21	98.3	314	31	NA	2	2	2	2	3.2819	59.5825	48.3	51.7	79.5	839.84	29.7	3073.614096	2	60	1	3.84	1	NA	NA	2	1	1	NA
563	22270	2	35	34.57	120.4	110	45	3	2	2	2	2	1.6041	30.8129	40.9	31.2	65.8	278.96	22.7	15287.252981	1	68	4	1.2	4	3	30	2	2	1	0
564	22271	1	31	22.79	88	262	16	1	2	2	2	2	3.2403	51.6413	58.1	135.7	229.6	309.96	68	65066.721394	2	74	3	5	3	NA	NA	1	1	1	0
565	22272	2	32	29.18	96.6	203	21	6	2	2	2	2	1.8918	35.7356	48.3	30.7	63.5	345.38	23.8	35685.098291	2	48	4	5	5	NA	NA	2	2	NA	NA
566	22275	2	35	18.87	NA	NA	NA	NA	NA	NA	NA	NA	NA	NA	NA	NA	NA	NA	NA	83217.040003	2	52	3	5	4	NA	NA	2	2	2	0
567	22278	2	42	22.3	89.2	92	37	5	2	2	2	2	1.8254	18.1116	33.6	8.5	18	134.32	20.2	11897.913664	1	71	4	1.07	1	2	NA	2	1	NA	1
568	22279	1	38	23.74	83.7	NA	NA	NA	2	2	2	2	NA	NA	45.9	NA	98.7	354.24	27.4	12080.599914	1	82	4	3.63	2	NA	NA	2	1	2	NA
569	22280	2	31	25.89	79.1	269	16	1	2	2	2	2	2.8172	30.9523	43.4	60.8	20.5	220.66	19	95007.469692	2	31	3	2.18	2	1	NA	2	2	2	NA
570	22283	1	34	23.37	97.7	151	29	1	2	2	2	2	2.6399	32.09	40.9	74.9	87.2	440.59	63.6	50400.769231	1	64	5	3.63	5	NA	NA	2	1	1	0
571	22284	1	31	19.94	NA	NA	NA	NA	NA	NA	NA	NA	NA	NA	NA	NA	NA	NA	NA	6517.621726	2	82	1	1.67	3	NA	NA	2	2	NA	0
572	22285	2	32	29.52	99.4	227	31	NA	2	2	2	2	2.2011	24.7293	80.3	4.5	58.7	283.39	18.1	125594.466776	1	46	3	4.09	3	1	NA	2	2	1	NA
573	22287	1	40	35.02	117.8	82	22	1	2	2	2	2	2.2374	31.3238	58.1	85.2	19.8	326.2	31.5	84378.769901	2	56	3	NA	4	3	12	1	1	2	0
574	22289	2	32	24.9	NA	80	22	NA	2	2	2	2	1.7186	38.5684	50.8	60.2	7.1	702.58	30.1	28398.567943	2	85	3	5	5	NA	NA	2	9	2	0
575	22292	2	36	20.71	87.1	144	27	1	1	2	1	2	2.0925	42.1675	58.1	74.4	38	331.36	52.8	119658.020362	1	51	3	3.22	4	3	3	2	2	2	0
576	22296	2	36	31.81	109.5	153	31	NA	1	2	2	2	2.2259	21.85	36	33.5	34.3	309.96	20.4	16133.697282	1	70	4	2.6	1	3	25	3	1	2	0
577	22299	2	34	23.5	85.7	61	13	3	2	2	2	2	1.6418	19.5512	65.5	4.5	18.6	372.69	13.1	87119.037027	2	29	3	1.53	4	NA	NA	2	2	2	NA
578	22302	2	39	34.65	125.2	58	14	2	2	2	2	2	2.3645	21.0373	72.9	59.1	41.8	425.09	16.3	100220.281407	1	40	3	3.98	4	NA	NA	2	1	1	NA
579	22306	2	41	26.73	98	130	9	NA	2	2	2	2	0.56	39.056	43.4	50.5	7.1	291.51	24.5	7216.361177	2	32	4	1.09	4	NA	NA	2	2	2	0
580	22308	2	42	28.47	88.2	247	24	NA	2	2	2	2	2.3505	40.1474	90.1	50.5	7.1	265.68	19	18236.353293	2	41	1	1.44	4	NA	NA	2	2	NA	0
581	22309	2	42	NA	NA	163	107	6	2	2	2	2	2.4301	28.607	72.9	43.7	49	304.06	45.1	29378.574743	1	29	1	0.64	3	NA	NA	2	NA	NA	NA
582	22312	1	32	25.68	94.5	250	27	NA	2	2	2	2	3.1775	22.2448	87.6	33.5	126.7	332.1	56.2	15460.099647	1	76	3	1.2	1	3	20	2	2	2	1
583	22314	1	38	39.98	119.6	118	26	1	2	2	2	2	2.5641	31.138	21.4	42	27.9	222.14	31.3	29102.083555	2	46	4	2.67	4	NA	NA	1	1	1	0
584	22315	2	31	21.97	89.4	83	16	NA	2	2	2	2	1.5507	22.3376	112	12.5	26.5	247.97	12.2	42025.003254	1	44	3	0.36	3	1	NA	2	2	2	NA
585	22316	1	32	30.79	102.5	133	38	1	2	2	2	2	1.3866	25.6349	26.3	60.2	58.7	309.22	14	32241.543984	2	41	4	2.9	3	1	NA	2	2	1	NA
586	22317	2	32	27.08	93.4	96	66	NA	2	2	2	2	2.398	29.6055	92.5	13.1	54.5	412.54	17.7	118161.624639	1	57	5	3.98	4	3	13	2	2	2	NA
587	22321	2	42	31.44	107.9	319	21	NA	2	2	2	2	1.9393	38.8935	38.5	57.3	61.7	211.07	13.6	87088.378779	1	52	2	2.9	5	2	NA	2	1	1	0
588	22323	1	34	23.74	96.3	84	21	2	2	2	2	2	2.5345	34.2727	48.3	158.4	14.1	573.43	53.5	56530.651976	1	63	3	4.13	5	NA	NA	2	1	1	0
589	22325	1	34	30.76	100.5	89	46	1	2	2	2	2	1.8523	35.4105	63.1	65.9	103.5	294.46	34.4	4580.466592	2	72	1	1.82	3	NA	NA	2	1	2	0
590	22328	2	33	37.05	112.4	242	24	2	2	2	2	2	1.8865	41.2852	75.3	34.1	36	295.2	29.7	6359.502019	2	61	1	0.75	2	3	1	1	2	1	NA
591	22329	1	34	19.44	87.5	134	15	1	2	2	2	2	2.7111	37.0127	75.3	66.4	44.7	413.28	32.4	22199.673945	1	85	3	5	5	NA	NA	2	2	2	NA
592	22330	2	34	NA	NA	235	22	NA	2	2	2	2	1.9131	30.7665	75.3	36.3	7.1	115.87	35.6	7805.192438	2	21	3	2	3	3	6	2	2	2	0
593	22333	2	37	24.46	98	88	17	NA	2	2	2	2	1.9155	34.5049	65.5	22.1	78.4	271.58	58.9	15218.768963	1	68	4	2.24	4	3	18	1	2	1	0
594	22335	1	31	26.42	82	85	15	1	2	2	2	2	1.8171	41.3548	58.1	76.7	71.7	493.72	34.9	23854.408667	2	58	1	2.48	4	NA	NA	2	2	1	0
595	22339	2	35	27.2	97.5	96	18	2	2	2	2	2	1.6896	27.0745	50.8	49.4	10.8	378.59	14	28290.713056	2	50	5	3.87	4	1	NA	2	2	NA	NA
596	22343	2	30	28.69	NA	243	53	NA	2	2	2	2	2.3864	28.5374	53.2	15.3	48.6	225.83	18.3	12186.083817	2	65	4	1.6	4	1	NA	2	1	9	0
597	22344	1	36	31.57	102.7	86	21	3	2	2	2	2	1.3315	28.9321	38.5	76.1	37.3	246.49	47.1	37047.852301	2	30	4	0.78	3	NA	NA	2	2	NA	NA
598	22346	2	39	27.79	103.8	105	22	NA	2	2	2	2	2.5282	46.4632	92.5	90.8	26.9	1592.6	126.2	20723.463276	2	85	3	4.8	5	3	5	2	1	NA	0
599	22347	2	40	42.77	140	199	5	NA	2	2	2	2	1.6034	25.2634	55.7	58.5	7.1	154.24	31.5	2561.927376	2	20	1	0.57	2	2	NA	2	2	2	0
600	22348	2	41	25.25	81	76	22	1	2	2	2	2	0.7603	18.5296	87.6	56.2	26.2	402.21	20.2	67844.633415	1	24	2	2.58	4	NA	NA	2	2	NA	NA
601	22349	1	35	25.29	106.3	194	53	6	2	2	2	2	2.7879	45.9292	48.3	96.5	128.9	321.77	67.5	8641.369829	1	85	3	1.65	2	3	31	2	2	2	0
602	22350	2	31	24.03	93.4	63	10	NA	2	2	2	2	2.0314	0.1625	72.9	93.1	213.8	531.36	80.4	13360.372159	1	78	3	1.29	2	3	30	2	2	2	0
603	22356	1	32	41.97	138.3	NA	NA	4	NA	NA	NA	NA	NA	NA	NA	NA	NA	NA	NA	81001.797456	1	20	3	4.64	3	1	NA	2	2	NA	NA
604	22358	2	32	54.38	169.7	84	24	2	2	2	2	2	2.0073	12.6085	72.9	8.5	41.4	304.79	14.9	92784.175497	1	21	3	1.76	3	1	NA	2	2	NA	0
605	22359	1	41	25.31	91	106	15	1	2	2	2	2	2.0066	37.152	50.8	63.6	218.7	338	32.8	11420.58973	1	84	4	5	5	NA	NA	2	1	1	0
606	22362	2	41	26.14	82.4	63	20	1	2	2	2	2	1.454	20.0853	58.1	59.6	360.9	839.84	27.2	25150.926639	1	54	4	5	5	NA	NA	1	2	2	0
607	22363	2	43	21.76	84.3	182	33	NA	1	2	2	2	2.007	31.1612	58.1	47.1	41	534.31	13.1	18167.954446	1	64	5	0.67	5	3	2	2	1	1	0
608	22365	2	37	25.1	99.4	164	25	2	1	2	2	2	2.4273	25.2169	70.4	2.3	37.6	232.47	11.3	109005.65619	1	49	3	5	5	1	NA	2	1	2	0
609	22366	2	32	21.85	86.3	88	6	NA	2	2	2	2	1.572	36.5018	119	63	7.1	399.26	28.5	8495.932548	2	26	3	3.2	4	NA	NA	2	2	2	0
610	22369	1	38	31.3	109	157	17	NA	2	2	2	2	2.1791	36.8269	45.9	64.7	15.1	552.76	34.9	29102.083555	2	56	4	2.48	4	3	18	2	2	1	NA
611	22370	1	38	27.74	93.1	106	82	6	2	2	2	2	1.5668	25.1008	40.9	7.9	32.9	360.14	15.4	36135.585568	1	36	1	NA	1	NA	NA	2	2	NA	NA
612	22371	2	43	24.6	86.3	NA	NA	1	NA	NA	NA	NA	NA	NA	NA	NA	NA	NA	NA	32135.393994	1	21	3	0.75	4	NA	NA	2	2	NA	NA
613	22374	1	39	26.34	100.6	117	6	1	2	2	2	2	2.1173	29.1643	63.1	66.4	75.4	459.04	55.9	19699.845438	1	85	3	5	4	3	35	2	2	2	0
614	22375	2	30	32.25	110	124	52	8	2	2	2	2	2.3117	23.429	58.1	19.9	15.5	241.33	11.6	85146.080091	1	43	3	4.08	4	3	21	2	2	2	0
615	22376	2	39	29.54	105.2	106	19	NA	2	2	2	2	2.436	22.7092	38.5	15.3	18.9	415.49	52.3	13277.516095	1	62	4	5	4	3	15	1	1	2	0
616	22378	1	29	20.3	78.2	72	10	2	2	2	2	2	2.1159	28.073	92.5	88	90.9	452.39	73.4	85621.334312	2	30	3	4.91	5	3	12	2	1	2	0
617	22384	2	36	28.5	102.8	133	27	2	2	2	2	2	1.7406	42.0746	72.9	60.2	7.1	305.53	42.6	107198.069903	2	51	3	2.08	4	NA	NA	1	1	1	0
618	22387	1	38	24.65	84.2	81	9	NA	2	2	2	2	2.9841	28.9553	45.9	NA	21.8	418.45	20.6	83575.551095	2	54	3	NA	3	NA	NA	2	2	2	0
619	22391	2	41	20.49	73	83	31	3	2	2	2	2	1.4645	17.206	53.2	22.7	7.1	340.22	15.9	25253.553309	1	29	4	1.03	4	1	NA	2	2	2	0
620	22392	2	42	21.35	75.7	95	13	NA	1	2	2	2	1.9344	27.9104	45.9	77.8	71.4	256.09	24.9	71587.544106	2	29	5	3.87	5	NA	NA	2	2	NA	0
621	22396	2	37	19.13	70.9	62	10	NA	2	2	2	2	1.4421	63.4138	112	73.8	247	982.28	56.9	51997.766589	2	70	3	NA	3	NA	NA	2	2	2	0
622	22398	2	42	57.2	144.7	108	13	1	2	2	2	2	1.896	20.3175	38.5	13.1	51.7	320.29	22.9	79054.004695	2	50	3	4.7	5	NA	NA	1	2	1	0
623	22403	2	31	46.04	122.9	87	19	1	2	2	2	2	1.1597	16.3933	18.9	25	7.1	346.86	16.3	27204.194426	2	24	4	0.69	4	NA	NA	2	2	2	NA
624	22404	2	30	29.17	93.8	47	12	NA	2	2	2	2	1.2589	21.5017	53.2	51.7	87.2	324.72	25.6	93751.045208	2	42	3	3.98	5	3	12	2	2	2	0
625	22405	1	30	23.85	98.3	70	102	2	2	2	2	2	3.409	38.731	53.2	77.8	67.7	528.41	54.8	19331.952671	1	80	3	1.24	3	3	45	2	2	2	0
626	22406	2	41	27.77	106	76	30	2	2	2	2	2	1.5266	25.3098	43.4	122.6	97.7	905.53	10.9	14252.931933	1	69	4	1.91	3	3	15	2	1	2	0
627	22407	2	33	31.84	113.7	134	65	2	2	2	2	2	3.0012	21.3392	48.3	10.2	14.8	180.07	13.1	13808.019142	1	68	4	1.18	1	1	NA	2	1	2	NA
628	22408	1	31	26.41	91.2	48	53	1	1	2	2	2	1.8848	18.5992	50.8	34.1	7.1	688.55	54.4	26865.740117	1	85	3	2.97	3	NA	NA	2	1	2	NA
629	22409	2	31	25.91	106.6	107	40	2	2	2	2	2	3.7123	50.7125	94.9	76.7	108.3	381.55	40.3	39328.857797	1	71	3	1.52	1	3	10	2	1	2	0
630	22410	2	32	24.83	92.8	94	12	NA	2	2	2	2	2.0841	48.6691	72.9	64.7	98	447.97	37.6	24247.19225	1	83	3	4	3	3	63	2	2	1	0
631	22413	1	42	23.89	90.5	134	33	NA	2	2	2	2	2.4095	23.6612	9.1	7.4	23.6	747.59	18.8	24655.312062	2	68	4	5	2	1	NA	2	1	2	NA
632	22414	2	29	26.96	93.9	595	18	1	2	2	2	2	2.0461	33.8315	55.7	35.8	76.1	268.63	11.8	60904.757823	1	25	3	2.69	5	1	NA	2	2	1	0
633	22415	1	31	30.08	100.6	120	13	1	2	2	2	2	2.5935	30.8594	72.9	63	27.6	233.95	32.2	27197.146258	2	84	3	5	4	NA	NA	2	2	NA	NA
634	22416	2	30	21.93	94	111	9	NA	2	2	2	2	0.9995	56.5175	102	67	7.1	383.76	62.7	6661.424053	2	33	3	4.79	5	NA	NA	2	2	NA	0
635	22417	1	42	41.19	NA	NA	NA	NA	NA	NA	NA	NA	NA	NA	NA	NA	NA	NA	NA	32951.47509	2	85	4	1.41	4	NA	NA	2	1	NA	NA
636	22418	1	29	27.98	90.3	146	13	1	2	2	2	2	3.638	59.5129	33.6	71	7.1	295.94	22.2	22331.434626	2	83	3	3.51	5	NA	NA	2	1	2	0
637	22424	1	38	29.08	97.5	268	7	NA	2	2	2	2	3.5968	30.2324	87.6	23.8	7.1	261.25	55.7	62145.329221	2	24	3	NA	3	3	2	2	1	NA	0
638	22427	1	35	28.69	115.8	126	19	1	2	2	2	2	2.4217	39.5901	50.8	110.7	119	293.72	47.1	29633.250556	1	73	2	2.48	4	3	20	2	2	1	0
639	22429	2	29	24.43	79.8	NA	NA	NA	NA	NA	NA	NA	NA	NA	NA	NA	NA	NA	NA	15250.482138	2	85	4	2.15	2	NA	NA	2	1	1	NA
640	22433	2	38	27.66	92	67	14	7	2	2	2	2	2.0419	21.6643	50.8	43.7	20.5	312.17	42.1	26054.946345	1	44	1	0.89	4	NA	NA	2	1	NA	0
641	22439	1	40	24.14	90.7	NA	NA	NA	NA	NA	NA	NA	NA	NA	NA	NA	NA	NA	NA	3572.257973	1	79	1	0.89	3	3	21	2	2	1	NA
642	22442	1	32	31.35	109.8	125	19	1	2	2	2	2	2.0014	23.3825	77.8	49.4	25.9	211.07	31	93639.883815	2	52	3	5	3	NA	NA	2	1	2	NA
643	22443	1	35	23.09	82.6	57	7	4	2	2	2	2	1.5549	32.9724	77.8	74.9	364.3	357.19	27.6	79842.990522	2	38	3	3.34	4	1	NA	2	2	2	0
644	22444	2	43	23.07	97	84	13	3	2	2	2	2	1.6212	20.8748	85.2	19.9	35.1	174.91	20.4	3770.055159	1	78	1	1.32	3	1	NA	2	2	2	NA
645	22445	2	38	22.68	88.5	195	14	NA	2	2	2	2	2.797	23.9398	82.7	58.5	43.9	346.12	34.2	6648.222924	2	71	1	1.06	4	NA	NA	1	1	1	0
646	22446	2	30	24.08	95.2	341	34	2	2	2	2	2	2.3362	31.4167	60.6	19.9	80.1	599.99	14.5	62902.523023	1	25	3	NA	3	NA	NA	2	2	NA	NA
647	22448	2	32	24.7	NA	148	28	NA	2	2	2	2	2.2405	32.6009	55.7	29	26.2	412.54	100.3	46496.381137	1	78	3	2.55	3	3	10	2	1	1	0
648	22449	1	34	33.56	104.7	194	12	NA	2	2	2	2	2.3254	34.9229	45.9	73.2	10.9	365.31	22.7	35920.948335	2	28	1	2.64	5	NA	NA	2	2	1	NA
649	22450	1	29	21.83	89.5	78	14	1	2	2	2	2	2.252	50.2481	77.8	94.8	63.4	565.31	60.7	22331.434626	2	85	3	2.23	4	3	30	2	1	1	0
650	22452	1	37	24.1	88.5	230	29	NA	2	2	2	2	2.5554	71.2157	65.5	61.9	74.9	462.73	53.5	50501.966768	2	72	3	4.13	4	NA	NA	2	1	1	0
651	22453	2	31	25.54	NA	69	13	NA	2	2	2	2	1.3671	17.9026	16.5	13.6	7.1	236.16	14	30704.858905	2	45	4	0.85	3	1	NA	2	2	NA	NA
652	22454	1	35	18.44	76.8	105	11	1	2	2	2	2	1.3419	79.0409	75.3	88	330.1	394.83	41.9	21486.776849	2	85	3	5	3	3	40	2	2	2	0
653	22456	1	31	23.94	89	179	30	1	2	2	2	2	3.0515	84.1725	94.9	103.9	237	1170.47	49.8	123462.124523	1	49	3	5	5	NA	NA	2	2	2	0
654	22457	1	41	NA	NA	52	49	NA	2	2	2	2	1.2592	27.2138	16.5	56.8	7.1	483.39	22.4	16239.630715	2	78	4	1.44	1	NA	NA	2	1	1	0
655	22458	1	41	34.27	106	97	26	NA	2	2	2	2	1.5737	22.1751	33.6	43.2	39.4	346.12	22.7	2937.957843	2	64	1	1.98	1	NA	NA	2	1	2	0
656	22460	2	43	24.92	86	40	15	6	2	2	2	2	1.5367	18.4367	63.1	35.8	32.1	322.51	25.6	32915.225399	1	20	3	0.32	4	NA	NA	2	2	NA	0
657	22461	1	40	34.14	111	NA	NA	10	NA	NA	NA	NA	NA	NA	NA	NA	NA	NA	NA	95983.119896	1	43	3	NA	3	3	8	2	2	NA	0
658	22465	1	37	42.87	146.8	122	18	NA	2	2	2	2	1.5528	43.7697	26.3	66.4	27.1	214.76	22.7	33867.583639	1	73	3	4.85	4	NA	NA	1	2	2	0
659	22466	2	40	24.97	90.8	70	17	12	2	2	2	2	2.2548	35.0854	60.6	64.2	89.2	383.02	33.1	26197.625111	1	29	1	2.8	2	2	NA	2	2	2	0
660	22467	1	42	22.43	73.1	38	15	4	2	2	2	2	1.6317	13.4212	40.9	21	61.6	473.8	24.9	5937.260617	1	20	4	1.9	2	1	NA	2	2	NA	NA
661	22469	2	36	20.94	79	61	14	2	2	2	2	2	1.8604	32.4151	58.1	161.3	147.2	309.96	23.6	125521.277166	1	46	3	5	5	NA	NA	2	2	2	0
662	22472	1	31	23.9	86	185	12	1	2	2	2	2	1.6142	29.0482	45.9	69.3	NA	391.88	29	63130.898306	2	60	5	2.56	4	1	NA	2	2	2	NA
663	22474	2	34	26.98	99.4	411	16	1	2	2	2	2	1.9539	41.378	60.6	24.4	43.1	264.2	20.2	45852.568597	2	59	3	1.36	3	NA	NA	1	1	1	0
664	22475	2	36	38.04	99.4	97	129	1	2	2	2	2	1.1175	23.5683	55.7	2.3	10	645.75	12.7	18390.012115	2	65	4	1.04	1	3	35	2	1	1	NA
665	22477	2	30	28.71	99.6	99	12	NA	2	2	2	2	3.1321	83.174	72.9	117.5	752.6	786.71	86.1	36548.759593	2	75	3	1.65	3	NA	NA	2	2	2	1
666	22479	2	32	27.16	106.3	106	24	1	2	2	2	2	2.3414	54.5438	75.3	83.5	39.3	644.27	52.1	68641.51944	2	63	3	3.3	3	2	NA	1	1	2	0
667	22480	2	40	32.55	112.9	114	194	5	2	2	2	2	1.8247	15.6967	18.9	2.8	24.3	277.49	9.3	4940.441084	1	61	1	0.64	3	NA	NA	2	2	NA	NA
668	22485	1	37	24.38	80.7	23	13	NA	2	2	2	2	1.2934	17.3221	45.9	88.6	32.6	397.04	36	79805.767091	2	20	3	3.6	3	NA	NA	2	2	2	NA
669	22488	2	34	39.24	114.6	82	12	NA	2	2	2	2	1.7479	28.3748	137	34.1	39.8	289.3	29.4	38390.854077	2	63	3	1.24	1	NA	NA	3	1	1	0
670	22489	1	35	27.98	99.5	270	35	3	2	2	2	2	3.403	38.8703	58.1	57.9	52.7	500.36	41.2	17139.898477	1	41	1	1.44	4	NA	NA	2	2	NA	0
671	22492	1	32	27.47	89.2	111	23	2	2	2	2	2	2.2932	29.5591	68	61.3	72.4	262.73	36.5	104523.925985	1	51	3	5	3	3	15	2	2	2	NA
672	22495	2	35	23.65	NA	179	12	NA	2	2	2	2	1.1342	40.2867	68	103.9	7.1	298.89	45.5	7740.045306	2	32	4	NA	5	NA	NA	2	2	2	0
673	22501	1	34	28.97	101.2	55	15	6	2	2	2	2	1.6139	22.8253	36	22.7	19.8	230.99	19.5	38602.509609	1	37	1	1.86	2	1	NA	2	2	NA	NA
674	22504	2	42	25.73	84.1	106	9	2	2	2	2	2	1.3985	32.2526	97.4	92	45.3	427.3	48.7	6600.463184	2	26	3	5	3	3	5	2	2	2	0
675	22505	2	35	35.82	109.7	241	41	NA	2	2	2	2	1.9291	28.2355	31.2	51.7	18.7	339.48	19.9	36101.984219	2	38	4	0.64	3	1	NA	1	2	NA	NA
676	22506	1	29	26.78	79.3	76	15	3	2	2	2	2	2.2346	23.0342	92.5	63.6	7.1	360.14	38.1	76658.549143	2	20	3	NA	4	NA	NA	2	2	NA	0
677	22507	1	38	33.21	111.8	123	47	NA	2	2	2	2	2.5404	30.4182	53.2	79.5	118.5	294.46	34.4	51457.624376	1	63	3	3.92	3	3	26	2	1	2	0
678	22513	1	29	25.12	96.2	82	19	NA	2	2	2	2	1.8593	20.5729	70.4	48.8	71.6	381.55	28.8	79245.738768	1	55	3	4.4	4	3	20	2	2	2	0
679	22514	2	33	33.89	110.5	173	30	4	2	2	2	2	2.8305	55.6816	68	57.9	179.1	354.98	53.2	45147.068743	1	65	3	5	4	NA	NA	2	1	1	0
680	22515	1	34	23.46	81	110	14	2	2	2	2	2	1.2906	14.4196	31.2	49.4	18.1	388.93	26	32982.324419	2	20	1	0.74	2	1	NA	2	2	NA	NA
681	22516	1	43	38.17	96.1	78	10	2	2	2	2	2	1.1251	22.6395	38.5	25.6	11.9	288.56	28.3	20155.464025	2	40	1	1.52	2	NA	NA	2	2	2	NA
682	22519	2	34	26.63	93.6	70	70	NA	2	2	2	2	2.6668	30.7201	115	40.9	10.6	152.77	15.9	32440.989677	1	34	4	3.06	3	NA	NA	2	2	NA	NA
683	22522	1	36	23.66	80.2	85	24	3	2	2	2	2	3.1531	27.5389	58.1	57.3	60.7	287.82	27	90507.672945	1	30	3	5	5	NA	NA	2	2	2	0
684	22525	1	31	28.9	104.2	339	33	NA	1	2	2	2	1.7364	36.7573	58.1	29.5	36.8	488.56	22.2	124618.274515	1	54	5	5	2	1	NA	2	1	NA	0
685	22527	2	35	30.33	101.5	98	30	1	2	2	2	2	1.1939	38.9399	45.9	99.4	56.9	259.04	60	22650.705163	2	85	3	1.36	4	NA	NA	1	2	NA	0
686	22528	1	31	23.34	95.9	92	19	NA	2	2	2	2	1.4973	43.7929	87.6	59.1	64.2	759.4	50.7	66801.167014	2	60	3	5	4	NA	NA	2	2	2	0
687	22529	1	35	33.54	112.6	137	10	1	2	2	2	2	1.7319	73.4681	63.1	43.2	64.3	176.38	45.3	50518.01667	2	69	3	1.65	3	3	34	3	2	1	0
688	22530	2	35	27.7	105.2	69	26	1	2	2	2	2	1.4055	22.0126	65.5	57.3	45.5	298.15	28.1	35480.034863	1	75	3	3.2	5	3	35	2	1	2	NA
689	22531	2	31	25.94	104.7	149	8	6	2	2	2	2	1.726	41.5638	142	92.6	7.1	149.08	52.3	67000.241979	2	22	3	0.81	4	2	NA	2	2	NA	0
690	22533	2	35	26.45	96.5	148	43	3	2	2	2	2	2.0171	34.9461	55.7	21	49.4	425.09	29	74533.917125	1	27	5	4.83	4	2	NA	2	2	NA	0
691	22534	2	42	25.04	84.2	75	14	NA	2	2	2	2	0.7607	22.6395	50.8	57.9	166.4	459.04	37.4	2958.901707	2	24	1	0.7	3	NA	NA	2	2	NA	0
692	22537	1	42	36.31	108.2	60	23	NA	2	2	2	2	1.4952	18.1348	40.9	36.9	17	78.23	15.9	23850.195907	2	40	4	5	5	NA	NA	2	2	2	0
693	22542	2	29	25.15	82.1	247	16	NA	2	2	2	2	3.4187	66.7343	94.9	97.7	186	445.01	77.5	40280.669038	2	75	3	5	5	NA	NA	2	1	1	0
694	22543	1	32	30.59	106.9	191	17	NA	2	2	2	2	2.723	39.3579	53.2	52.2	80.1	259.04	26.5	109645.610418	1	47	3	5	4	NA	NA	2	2	2	0
695	22545	2	34	35.23	124.9	67	13	2	2	2	2	2	2.3065	17.6008	38.5	20.4	51.2	167.53	15.4	84653.840553	2	24	3	1.2	4	NA	NA	2	2	NA	NA
696	22546	1	36	22.42	75.4	80	19	1	2	2	2	2	1.322	29.2804	36	52.2	7.1	334.31	29.2	18497.38653	2	75	4	5	2	NA	NA	2	1	2	NA
697	22547	2	37	22.85	83.3	213	22	1	2	2	2	2	1.4208	19.2726	75.3	44.3	58.5	373.43	25.1	33768.440715	1	28	1	1.14	3	NA	NA	2	2	NA	NA
698	22549	1	43	20.22	77.8	38	11	1	1	2	2	2	1.4945	24.0327	53.2	50.5	33	467.15	18.8	29523.136387	2	31	1	4.46	5	NA	NA	2	2	NA	NA
699	22551	2	39	26.16	86.9	53	13	NA	2	2	2	2	1.0267	20.4104	9.1	3.4	7.1	248.71	8.6	26783.578048	1	53	4	3.13	4	1	NA	2	1	2	NA
700	22553	2	40	21.76	82.5	246	17	1	2	2	2	2	2.0087	31.8811	36	49.4	47.4	172.69	45.3	19001.064013	1	66	3	0.38	5	NA	NA	2	2	2	NA
701	22554	2	34	30.72	110	168	17	NA	2	2	2	2	3.099	22.7556	50.8	31.8	7.1	204.43	44.4	27998.068747	1	63	3	NA	3	NA	NA	1	2	1	0
702	22555	2	32	20.91	85.2	97	11	6	2	2	2	2	1.6299	29.0714	77.8	4.5	47.8	239.11	16.5	102918.98691	2	36	3	0.75	4	1	NA	2	2	1	0
703	22557	1	43	28.54	112.2	93	25	2	2	2	2	2	1.7937	35.0622	77.8	61.9	109.4	644.27	71.6	19425.013997	1	65	3	0.86	1	3	4	2	1	1	0
704	22559	1	31	28.18	104.4	342	27	NA	2	2	2	2	2.9352	56.2621	53.2	63.6	119.1	317.34	34.2	127057.453359	1	44	3	3.93	5	NA	NA	2	2	NA	0
705	22561	2	42	39.51	110	58	17	NA	2	2	2	2	1.5273	20.1085	43.4	77.2	29.4	585.97	43.5	34295.937825	2	37	4	4.66	4	NA	NA	3	1	1	0
706	22562	2	43	19.65	81.8	208	15	NA	2	2	2	2	2.5795	45.5344	68	135.1	78.2	259.78	34.9	23331.064807	2	80	2	0.79	1	NA	NA	2	1	NA	0
707	22565	2	34	26.8	103.8	217	17	NA	2	2	2	2	2.0775	34.3424	60.6	51.1	22.9	308.48	43	16395.481074	1	74	3	0.96	1	3	30	1	1	1	0
708	22567	2	34	25.62	106	129	18	1	2	2	2	2	1.4816	20.8516	65.5	4.5	44.7	222.88	14.9	30144.477553	1	61	3	1.2	1	1	NA	2	1	2	NA
709	22569	2	30	26.42	98.7	118	20	NA	1	2	2	2	2.7687	44.6985	63.1	114.7	229.8	383.76	67	21423.451729	1	83	3	3.3	4	NA	NA	2	1	1	0
710	22571	1	34	24.62	83.1	NA	NA	NA	NA	NA	NA	NA	NA	NA	NA	NA	NA	NA	NA	5470.599792	2	32	1	1.82	1	NA	NA	2	2	2	0
711	22572	1	39	27.75	103.2	128	18	NA	2	2	2	2	1.3758	21.4553	48.3	27.8	7.1	474.53	26	33018.963043	1	70	3	5	2	1	NA	2	2	2	NA
712	22573	1	29	26.03	87.1	108	12	NA	2	2	2	2	1.8555	19.2726	31.2	55.1	34	257.56	42.6	21732.70502	2	85	3	3.66	4	NA	NA	2	1	NA	NA
713	22574	2	30	43.66	125	97	16	NA	2	2	2	2	1.4833	27.4925	70.4	115.3	50.3	266.42	45.1	39667.976369	2	47	3	1.93	3	NA	NA	2	2	1	0
714	22575	1	35	29.27	92	112	44	NA	2	2	1	2	1.4928	39.5901	60.6	60.8	77.5	529.88	32.4	101775.595778	2	43	2	0.82	4	NA	NA	2	2	2	0
715	22577	1	36	29.74	98.7	170	175	10	2	2	2	2	1.8813	29.3269	48.3	57.9	7.1	385.97	21.3	39308.488119	1	45	2	1.11	4	NA	NA	2	2	NA	0
716	22579	1	39	29.76	94.8	269	49	8	2	2	2	2	1.9466	34.3656	58.1	76.1	74.7	1326.92	13.6	44725.312915	1	61	5	5	4	3	12	2	2	2	NA
717	22583	1	36	27.05	88.3	90	26	NA	1	2	2	2	2.2133	32.2061	38.5	59.6	19.9	441.32	29.4	36823.298073	2	36	4	0.34	3	1	NA	2	2	NA	0
718	22586	2	30	19.59	75.4	110	13	1	2	2	2	2	3.3161	28.4677	129	9.7	25	247.23	28.5	69773.36285	2	32	3	3.22	4	NA	NA	2	2	1	NA
719	22592	2	36	23.73	87.5	127	13	1	2	2	2	2	1.8593	28.073	63.1	53.9	7.1	211.07	25.4	104658.320578	2	51	3	4.24	5	NA	NA	2	2	2	0
720	22593	2	39	24.94	94	54	17	2	2	2	2	2	1.4495	21.5714	50.8	63	81	425.09	36	75835.443124	1	25	3	4	5	NA	NA	2	2	NA	0
721	22594	1	42	28.96	94.2	224	27	1	1	2	2	2	2.3226	30.5343	65.5	26.1	75.9	667.15	22.4	23600.792619	1	35	4	1.34	3	NA	NA	2	1	2	0
722	22595	2	37	21.49	88.1	175	200	NA	2	2	2	2	2.0593	32.8563	90.1	18.2	7.1	315.86	9.3	39291.543639	1	44	3	0.51	2	NA	NA	2	2	2	NA
723	22596	1	41	30.61	106.6	112	13	2	2	2	2	2	2.656	26.6333	80.3	33.5	31.8	317.34	19.9	87789.05812	1	45	3	4.62	4	NA	NA	2	2	2	0
724	22597	2	33	30.59	93	59	26	NA	2	2	2	2	1.6467	83.0115	48.3	59.1	44.3	598.52	25.1	21779.097429	2	72	4	1.83	3	NA	NA	2	1	1	0
725	22598	2	31	27.8	111.2	81	21	NA	2	2	2	2	1.5783	20.8283	87.6	13.1	7.1	214.02	18.6	42282.823029	2	76	3	0.86	2	3	14	2	1	2	0
726	22602	2	42	23.57	93.5	95	127	2	2	2	2	2	1.6635	36.2929	36	59.6	22.8	372.69	20.8	52851.102468	2	64	3	3.22	5	3	12	2	2	1	0
727	22603	1	42	34.14	112.3	223	20	1	2	2	2	2	2.2726	29.2108	23.8	38.6	36.6	553.5	20.8	11420.839593	2	60	4	4.64	2	NA	NA	2	1	2	NA
728	22604	2	38	31.1	107.3	110	70	3	2	2	2	2	1.2065	25.4491	21.4	71	34.1	485.6	22.4	4702.397114	2	61	1	0.75	1	1	NA	1	1	1	0
729	22608	2	39	36.29	122	355	6	3	2	2	2	2	2.0436	53.9401	87.6	119.2	40.6	197.05	57.8	6976.901114	2	24	3	1.6	2	3	9	2	1	NA	0
730	22610	1	37	33.61	113	543	29	NA	2	2	2	2	2.1808	76.2545	18.9	34.1	131.8	397.04	20.6	27274.014815	1	42	4	2.06	3	1	NA	1	2	1	0
731	22611	1	34	28.44	101.2	120	21	2	2	2	2	2	2.8106	72.2839	97.4	66.4	559	964.57	52.8	114988.827697	1	49	3	5	3	NA	NA	2	2	NA	0
732	22612	2	42	20.55	67.1	27	20	NA	2	2	2	2	1.6107	22.8485	36	64.2	17.9	369	28.8	28322.162094	2	22	4	1.24	4	NA	NA	2	2	NA	NA
733	22619	2	31	18.81	72.5	91	7	2	2	2	2	2	1.5853	26.5405	97.4	63	37.1	267.16	16.8	51812.255981	2	43	3	1.27	4	3	20	2	2	NA	0
734	22620	2	30	19.66	74	33	15	3	2	2	2	2	1.217	15.5806	55.7	61.9	46.5	362.36	22.9	62469.532948	2	26	3	5	4	NA	NA	2	2	NA	0
735	22621	2	33	49.34	151	325	310	NA	2	2	2	2	3.4142	23.3825	21.4	44.9	71.4	287.82	10.4	36208.263428	2	37	4	0.37	2	NA	NA	1	1	1	0
736	22622	2	32	37.81	NA	128	6	NA	2	2	2	2	0.7904	28.7231	124	9.7	7.1	274.54	23.3	9825.913312	2	38	3	1.43	4	NA	NA	2	2	2	NA
737	22629	2	33	NA	NA	90	13	NA	1	2	2	2	0.9181	25.7974	33.6	38.6	36.2	360.14	43.5	18078.193541	2	79	4	1.79	2	NA	NA	1	1	2	0
738	22630	1	29	NA	NA	209	25	1	2	2	2	2	1.4938	26.2386	28.8	6.2	19.2	262.73	15.9	111789.767859	2	42	3	1.46	3	1	NA	2	2	2	NA
739	22631	1	34	18.72	72.8	93	17	NA	2	2	2	2	1.7326	36.1303	40.9	49.4	15.4	214.02	21.7	3143.56371	1	84	1	0.99	1	1	NA	2	2	NA	NA
740	22633	2	34	38.47	123.4	62	41	NA	2	2	2	2	2.1204	28.2355	77.8	26.7	11.8	560.88	19.7	93483.093912	2	52	3	2.24	4	NA	NA	3	1	1	0
741	22635	2	42	26.15	86.7	57	11	2	2	2	2	2	1.5147	25.8903	65.5	69.3	87.7	631.73	36.9	26528.867663	2	33	1	1.54	2	NA	NA	2	2	NA	NA
742	22637	2	38	36.22	126.4	128	52	3	2	2	2	2	2.5987	21.4553	21.4	18.7	23.2	239.85	15.2	4768.393019	1	65	1	2.03	2	3	10	2	1	NA	NA
743	22638	2	30	29.07	102.5	184	18	NA	2	2	2	2	1.7012	40.217	40.9	32.4	7.1	306.27	35.1	54233.790761	2	73	3	3.9	4	1	NA	2	1	1	0
744	22639	2	40	24.87	92.2	245	37	3	2	2	2	2	1.741	19.5048	48.3	35.2	55.3	253.87	29	29764.528322	1	31	1	1.5	1	NA	NA	2	2	NA	NA
745	22640	1	31	22.57	82.1	128	10	1	2	2	2	2	1.6366	32.4616	58.1	78.4	153.5	370.48	40.1	10602.63205	2	37	1	1.35	4	NA	NA	2	2	NA	NA
746	22643	2	35	28.45	99	229	24	3	2	2	2	2	1.3405	39.3811	31.2	38.6	7.1	405.16	14.9	83217.040003	2	51	3	2.4	4	3	30	2	2	1	NA
747	22646	2	32	18.26	77.7	102	23	NA	2	2	2	2	2.3442	29.2572	55.7	44.3	55.9	253.13	43	45707.884882	1	72	3	NA	2	NA	NA	2	2	2	0
748	22652	2	31	26.96	103	109	15	5	2	2	2	2	3.1038	49.2728	97.4	88	500.9	383.76	70	51501.176825	1	65	3	5	5	3	3	2	2	1	0
749	22659	1	29	24.1	82	56	15	NA	2	2	2	2	1.7081	19.7602	36	NA	15.3	150.55	24.7	108626.466806	2	48	3	3.71	5	1	NA	2	2	2	NA
750	22660	1	42	25.34	97.8	142	16	1	2	2	2	2	2.2157	42.7016	58.1	67.6	71	505.53	34.7	75488.123338	1	59	3	5	5	3	35	2	2	1	0
751	22662	1	34	24.34	87.5	272	17	NA	2	2	2	2	1.749	45.4183	70.4	11.9	10.6	535.79	27.2	3937.332878	2	62	1	0.67	1	1	NA	3	1	2	0
752	22663	2	37	25.58	92.3	49	14	NA	2	2	2	2	1.7546	31.7417	75.3	72.1	90.6	470.84	39.2	38750.491865	1	70	3	NA	4	NA	NA	2	1	2	0
753	22664	2	33	32.24	123	74	22	2	2	2	2	2	1.4606	14.2571	21.4	7.4	67.9	270.85	20.2	31330.431112	1	79	5	NA	3	1	NA	2	2	2	NA
754	22665	2	36	22.13	72.5	95	10	2	2	2	2	2	2.362	22.7092	82.7	58.5	7.1	301.1	22.2	97073.470052	2	23	3	2.79	4	2	NA	2	2	NA	0
755	22668	1	29	23.36	91.4	54	21	1	2	2	2	2	2.0677	20.0156	36	11.9	25.3	262.73	20.4	21467.884886	1	85	3	2.81	5	3	34	2	1	2	NA
756	22671	2	31	54.1	135.5	100	54	1	2	2	2	2	1.852	29.1179	53.2	53.4	7.1	532.84	27.2	102722.691303	2	43	3	5	5	NA	NA	2	1	2	NA
757	22672	2	38	19.67	75.9	101	15	3	1	2	2	2	2.3959	55.6583	85.2	49.4	29.2	323.98	42.6	6049.777488	2	65	1	3.76	3	1	NA	2	2	NA	0
758	22675	1	42	20.11	77.3	68	14	12	2	2	2	2	1.6362	20.6194	43.4	71.5	27.1	253.87	17	6252.887243	1	33	4	0.56	4	1	NA	2	2	NA	0
759	22676	1	40	30.48	109.4	67	16	2	2	2	2	2	2.1892	24.2649	60.6	56.2	7.1	153.5	22	18320.597123	1	59	1	5	5	NA	NA	2	2	1	0
760	22679	1	29	21.26	84	82	26	NA	2	2	2	2	1.5608	15.8593	68	29.5	11.5	486.34	10	26524.993764	1	69	3	1.02	2	NA	NA	2	1	1	NA
761	22680	1	36	17.79	78.4	78	13	2	2	2	2	2	1.8303	23.7541	65.5	96	110.7	335.05	74.7	8012.909515	2	30	3	5	5	NA	NA	2	1	2	0
762	22681	2	37	23.49	78	102	38	NA	1	1	2	2	1.9082	19.6209	53.2	47.1	57.3	605.16	17.9	81271.592246	1	22	5	3.83	3	3	3	2	2	NA	0
763	22682	2	31	28.88	101.6	NA	NA	NA	2	2	2	2	1.4055	47.1598	55.7	18.7	372	247.23	13.4	36528.483946	1	78	3	2.4	2	3	20	2	1	2	0
764	22683	1	43	34.91	110.5	201	39	NA	2	2	2	2	2.3355	27.0281	70.4	55.1	158.5	631.73	32.6	34939.567874	1	38	1	1.52	3	3	20	2	2	1	NA
765	22687	1	34	37.16	119.2	222	28	12	2	2	2	2	1.9389	33.3439	50.8	29	156.8	410.33	27.2	39340.425	1	28	1	3.14	3	NA	NA	2	1	NA	0
766	22688	1	35	25.95	101.2	311	103	6	2	2	2	2	2.5914	40.9833	70.4	78.4	53.9	257.56	21.3	89797.342278	1	41	3	3.9	2	1	NA	2	2	NA	0
767	22689	1	38	43.67	116.4	58	11	3	2	2	2	2	2.0998	15.302	38.5	28.4	52	216.23	20.4	77518.621658	2	28	3	2.45	5	1	NA	2	2	2	NA
768	22690	1	37	38.39	121.3	251	18	2	2	2	2	2	2.0475	24.8454	90.1	39.2	99.3	156.46	28.5	7370.205291	2	29	3	3.88	2	NA	NA	2	1	2	0
769	22691	1	36	32.7	113.3	704	98	1	2	2	2	2	2.7317	85.8443	36	42.6	218.1	373.43	32.8	29096.036417	1	36	4	3.01	3	NA	NA	2	2	1	0
770	22692	2	29	26.98	95.4	147	11	1	2	2	2	2	2.4214	49.8069	65.5	77.8	437.4	605.9	47.3	41871.184324	2	68	3	2.68	2	1	NA	2	2	2	0
771	22693	2	30	26.46	83.9	69	18	NA	2	2	2	2	1.7696	24.2417	97.4	53.4	68.7	342.43	59.8	19224.670993	2	84	3	1.06	2	3	20	2	2	2	NA
772	22694	1	35	28.24	94.8	137	40	NA	1	2	2	2	2.4025	29.7913	36	70.4	84.4	743.9	25.8	24702.742458	1	42	4	4.45	4	NA	NA	2	2	NA	NA
773	22696	1	33	27.9	98.7	176	49	2	2	2	2	2	3.6697	38.731	63.1	58.5	113.8	454.61	36.5	84772.108428	1	55	3	4.35	5	3	32	2	2	1	0
774	22697	2	39	27.41	93.3	138	11	1	2	2	2	2	2.2245	33.6458	70.4	67.6	25.3	429.52	26.3	34374.288859	2	67	3	1.28	3	3	18	2	2	1	NA
775	22698	1	32	35.1	131	94	479	4	2	2	2	2	1.6373	15.0698	68	2.3	7.1	384.5	11.3	42639.125622	1	43	3	1.25	3	1	NA	1	1	1	NA
776	22707	2	30	28.45	103.5	195	29	1	2	2	2	2	2.9485	37.0823	60.6	50.5	23.9	253.87	23.6	45999.318869	2	62	3	2.72	4	NA	NA	2	1	2	0
777	22708	2	41	36.43	117.5	90	21	3	2	2	2	2	1.5626	21.2231	43.4	1.7	48	422.14	9.7	38055.515959	2	54	3	2.08	3	1	NA	2	2	1	0
778	22709	1	43	24.56	86.7	314	20	1	2	2	2	2	1.5985	42.8641	43.4	44.9	60.9	339.48	27.4	35902.789452	1	38	2	0	2	NA	NA	1	2	1	NA
779	22713	2	38	29.66	112.2	201	36	10	2	2	2	2	2.8176	44.0483	60.6	94.8	251.8	780.8	47.3	27693.825521	1	46	1	1.41	1	3	20	2	2	2	0
780	22718	1	30	34.51	114.7	50	24	2	2	2	2	2	1.7284	16.045	31.2	81.2	67.9	279.7	18.3	25328.016063	1	20	4	5	3	NA	NA	2	2	NA	NA
781	22719	1	37	21.48	86.5	126	39	5	2	2	2	2	2.0066	27.0977	18.9	69.8	7.1	255.35	8.2	15723.253731	1	69	5	2.74	4	1	NA	2	1	2	0
782	22723	1	29	23.56	95.3	137	14	NA	2	2	2	2	1.8911	28.3052	70.4	65.3	16.9	197.05	19	19601.149651	1	81	3	2.23	3	1	NA	2	2	2	0
783	22724	1	36	31.95	93.3	78	21	NA	1	1	2	2	1.0693	21.107	50.8	23.8	7.1	388.93	22.2	29403.511138	2	48	4	NA	3	NA	NA	2	1	2	NA
784	22726	2	40	27.08	102	146	16	NA	2	2	2	2	1.638	27.1442	55.7	133.4	94.3	328.41	10.6	5039.894855	1	63	1	1.44	1	3	20	2	2	NA	0
785	22727	2	32	24.19	97	106	23	NA	2	2	2	2	2.7565	22.5698	85.2	6.2	81.9	300.37	11.8	116891.186233	1	51	3	3.02	5	1	NA	2	2	NA	0
786	22730	1	39	27.69	84.8	176	20	NA	2	2	2	2	2.1051	24.7757	21.4	57.3	7.1	292.99	13.1	18661.869589	2	49	1	2.06	2	NA	NA	2	2	2	NA
787	22732	2	29	23.71	84.4	89	14	7	2	2	2	2	3.0696	26.494	75.3	20.4	14	475.27	29.7	76728.917955	1	53	3	3.22	3	1	NA	2	2	NA	NA
788	22734	1	34	32.13	102.6	148	27	NA	2	2	2	2	1.934	33.669	68	47.7	118.2	2799.97	24	4571.807903	2	63	1	1.08	1	NA	NA	2	1	NA	NA
789	22744	2	32	45.16	141.4	131	21	1	2	2	2	2	2.5928	33.46	80.3	82.3	103.1	503.32	58.7	30475.828164	1	61	3	0.57	4	3	20	2	2	2	0
790	22745	1	39	22.23	78.6	49	41	NA	2	2	2	2	2.0195	21.1766	45.9	122.1	28	230.26	29.9	97025.215549	1	43	3	5	5	NA	NA	2	2	2	NA
791	22748	1	32	25.63	91.8	179	23	2	2	2	2	2	2.4748	38.0344	40.9	51.1	25.8	226.57	25.6	99243.491856	1	36	3	0.22	4	NA	NA	2	2	1	0
792	22749	1	35	29.45	97.9	49	26	NA	2	2	2	2	1.7954	23.5915	33.6	68.1	7.1	323.98	17.7	34246.848967	2	33	4	5	2	NA	NA	2	2	1	0
793	22750	2	37	34.37	98.3	55	15	2	2	2	2	2	1.8712	25.9135	45.9	21	32.4	371.95	19.3	31293.951889	2	44	4	2.12	4	3	8	2	2	2	0
794	22753	2	35	25.44	93.6	70	11	2	2	2	2	2	1.1534	25.0776	45.9	72.1	7.1	354.98	27.2	6473.670026	2	27	4	1.4	2	1	NA	2	2	NA	0
795	22754	2	32	25.22	98.6	66	21	NA	2	2	2	2	3.8268	28.816	68	32.9	24.2	255.35	16.8	62775.175253	2	49	5	NA	1	1	NA	2	2	2	0
796	22756	2	41	38.04	112.8	180	61	NA	1	2	2	2	2.598	22.5931	14	35.8	22.4	357.93	13.4	29163.288515	2	28	4	0.8	2	2	NA	2	2	1	0
797	22757	1	30	32.33	92.8	61	16	2	2	2	2	2	1.7644	29.0947	26.3	50.5	35	190.4	17.7	78704.703263	2	33	3	0.33	4	1	NA	2	2	NA	0
798	22758	1	37	22.05	80.2	85	8	2	2	2	2	2	2.1201	20.6426	60.6	52.2	7.1	228.78	23.3	87166.744696	2	35	3	4.64	5	3	15	2	2	2	NA
799	22762	2	35	27.61	101.4	117	14	2	2	2	2	2	2.0321	38.7542	87.6	59.6	197.7	754.24	31.7	49105.357375	2	72	3	1.92	5	3	20	2	1	1	0
800	22763	2	36	32.33	96.1	66	20	NA	2	2	2	2	1.2383	21.7107	26.3	23.3	52.8	283.39	16.5	36909.820314	2	43	4	5	4	NA	NA	2	2	2	0
801	22766	2	39	50.13	123	59	21	NA	2	2	2	2	1.3489	17.6704	36	32.9	18.9	477.49	12	48050.444018	2	44	3	1.17	4	NA	NA	2	1	NA	NA
802	22767	2	29	48.23	124.5	125	15	2	2	2	2	2	1.2428	26.6333	82.7	51.7	7.1	438.37	24.2	6449.859229	2	31	2	5	5	NA	NA	2	2	2	0
803	22770	1	34	27.93	98.5	207	19	2	2	2	2	2	4.1539	42.4229	50.8	61.9	138.5	101.11	28.1	4326.814788	2	70	1	5	1	NA	NA	1	1	2	0
804	22772	2	30	58.58	NA	191	8	NA	2	2	2	2	3.167	19.6209	58.1	27.8	129.9	543.17	18.6	26795.265149	2	64	3	0.51	5	3	29	1	1	1	NA
805	22773	1	33	29.03	108.4	130	50	3	2	2	2	2	3.1171	54.2187	53.2	109	233.4	485.6	68	84772.108428	1	54	3	5	5	3	5	2	2	1	0
806	22775	2	42	27.89	94.1	58	21	NA	2	2	2	2	1.7577	37.4306	70.4	65.9	38.3	948.33	57.8	79054.004695	2	56	5	1.6	5	NA	NA	2	2	2	0
807	22777	2	40	35.65	125.9	184	18	3	2	2	2	2	1.9372	23.4986	55.7	13.6	38.9	291.51	24.2	38868.392453	1	72	3	1.09	4	3	22	2	1	2	0
808	22780	2	34	18.45	NA	84	15	NA	2	2	2	2	0.8651	40.1242	40.9	87.4	41	415.49	54.4	27350.21786	2	82	3	1.18	1	NA	NA	2	2	2	0
809	22781	1	41	18.25	77.7	122	76	NA	2	2	2	2	2.6814	45.8363	117	78.9	20	862.72	67.7	30476.873575	1	73	3	2.23	1	1	NA	2	2	1	NA
810	22782	2	38	25.65	89.8	164	16	NA	2	2	2	2	1.6073	31.5328	50.8	23.8	27.5	377.12	25.8	5167.559361	2	79	1	1.29	1	3	5	2	2	2	NA
811	22783	1	34	19.14	82.2	83	9	NA	1	2	2	2	1.4037	28.2587	72.9	101.1	50	808.11	78.6	4326.814788	2	80	1	0.75	1	3	50	2	2	2	0
812	22784	1	30	25.97	NA	95	12	1	2	2	2	2	3.0592	69.4046	48.3	71.5	242.1	640.58	63	20305.640393	2	82	4	1.66	2	NA	NA	2	2	2	0
813	22786	1	34	25.2	84.1	128	55	NA	2	2	2	2	1.8223	31.0916	92.5	80.1	7.1	515.86	27.2	32575.422498	2	38	1	3.3	3	NA	NA	2	1	1	0
814	22788	1	37	23.71	NA	NA	NA	NA	NA	NA	NA	NA	NA	NA	NA	NA	NA	NA	NA	12071.390618	1	66	4	NA	2	3	10	1	2	2	NA
815	22790	2	41	29.14	91	77	22	1	1	2	2	2	1.831	32.0436	38.5	80.1	70.5	604.42	20.4	27673.595926	2	46	4	1.6	2	NA	NA	2	2	2	NA
816	22793	2	30	45.3	126.6	81	17	1	2	2	2	2	1.9763	29.3965	58.1	86.9	28	330.62	38.1	76812.716088	2	36	3	4.08	4	NA	NA	2	2	2	0
817	22796	2	35	26.16	90.7	54	9	2	2	2	2	2	2.6326	27.3532	55.7	50.5	7.1	224.35	36.7	83217.040003	2	52	5	4	4	NA	NA	2	2	1	0
818	22797	1	30	29.78	103.6	65	67	1	2	2	2	2	2.0517	52.6397	60.6	68.7	152.9	378.59	58	18508.600465	2	83	4	0.89	4	NA	NA	1	1	2	0
819	22798	1	34	28.01	96.2	185	13	5	2	2	2	2	1.7846	58.8627	58.1	84.6	58.7	225.83	16.5	26687.794484	2	47	1	2.27	3	1	NA	2	2	1	NA
820	22800	2	40	23.06	85.3	51	5	2	2	2	2	2	1.3796	43.8858	63.1	84.6	110.4	420.66	21.3	16001.445692	2	53	1	4.77	4	3	30	1	2	1	0
821	22801	2	38	30.39	98.3	182	9	NA	2	2	2	2	2.3648	34.087	65.5	69.8	77.4	287.82	30.6	5004.483913	2	85	1	0	1	NA	NA	2	2	1	0
822	22802	2	31	19.33	78	109	12	NA	2	2	2	2	2.0639	33.4368	112	63.6	68.2	569.74	60.5	42282.823029	2	73	3	0.86	1	NA	NA	1	1	1	0
823	22803	2	41	23.77	92.7	48	10	2	2	2	2	2	2.4716	50.3642	77.8	143.1	383.5	483.39	35.8	12792.283298	2	62	4	1.91	4	3	7	2	2	1	0
824	22808	1	39	20.58	76.2	28	11	1	2	2	2	2	2.2705	22.4537	77.8	41.4	7.1	456.82	33.7	50625.681519	2	39	3	0.28	1	NA	NA	2	2	NA	NA
825	22809	2	30	28.92	97.4	138	17	NA	2	2	2	2	1.4142	28.9786	68	60.2	7.1	273.8	25.4	39667.976369	2	42	3	0.64	4	3	9	2	2	1	NA
826	22813	2	31	24.7	101.1	192	40	NA	2	2	2	2	3.0243	19.0404	92.5	22.7	7.1	402.21	11.1	37115.573766	1	55	3	NA	1	1	NA	2	1	NA	1
827	22817	2	30	24.34	88.5	125	10	2	2	2	2	2	1.808	86.5177	72.9	108.4	113.5	704.05	51	45999.318869	2	69	3	1.4	3	1	NA	2	1	2	0
828	22818	1	37	22.99	76.7	67	12	2	2	2	2	2	2.3533	32.6938	55.7	66.4	14.3	309.96	47.1	113807.50175	2	40	3	5	5	NA	NA	2	2	1	0
829	22819	2	35	27.05	95.8	118	25	NA	2	2	2	2	1.3357	15.9986	23.8	109	57	308.48	8.8	22843.056079	2	85	3	1.29	4	NA	NA	2	2	2	0
830	22822	1	34	28.15	107	100	14	NA	2	2	2	2	0.9628	22.0822	16.5	7.4	10.7	233.21	12.9	4326.814788	2	72	1	0.67	2	1	NA	2	1	1	NA
831	22825	2	34	23.9	88.2	64	14	NA	2	2	2	2	2.0981	19.0868	63.1	40.3	7.1	205.16	21.5	60302.829667	2	39	3	2	3	NA	NA	2	1	1	NA
832	22826	1	31	28.02	94.9	245	25	NA	2	2	2	2	2.7485	54.5902	77.8	55.1	28.3	553.5	60.9	71064.81574	2	64	3	1.98	2	3	13	2	2	2	0
833	22828	2	31	25.97	92.3	144	18	NA	2	2	2	2	2.0272	36.9198	53.2	48.3	61.8	380.81	63.6	22850.16698	1	85	3	2.36	7	3	3	2	2	2	0
834	22831	2	32	24.3	87.2	177	14	1	2	2	2	2	2.7904	43.5375	45.9	102.8	24.3	250.92	33.3	56300.485002	2	60	3	3.34	4	NA	NA	2	1	1	0
835	22833	2	40	NA	NA	241	9	1	2	2	2	2	2.7031	40.7975	68	63	7.1	588.19	50.3	2763.070176	2	65	1	3.03	1	NA	NA	2	2	2	0
836	22834	1	39	24.18	81.1	74	14	1	2	2	2	2	1.9221	34.5281	72.9	119.2	59.6	536.53	35.8	6140.170079	2	63	1	1.24	4	3	25	2	2	2	0
837	22835	2	35	26.96	98.4	137	16	NA	2	2	2	2	2.1791	42.6551	63.1	70.4	24.8	509.96	52.1	84168.046718	2	30	3	3.6	4	1	NA	2	1	1	0
838	22836	1	39	31.14	101.7	124	16	NA	2	2	2	2	2.2147	23.4522	28.8	63	76.2	397.78	17.4	17560.876024	1	48	1	2.06	3	NA	NA	2	1	2	NA
839	22837	1	38	24.52	89.2	150	19	NA	2	2	2	2	2.2115	39.1257	48.3	24.4	84.2	366.05	42.4	23300.321661	2	85	3	2.23	3	NA	NA	2	2	2	NA
840	22838	2	41	34.76	103	54	25	1	2	2	2	2	1.3259	24.9151	80.3	85.2	81.4	845.75	56.4	13807.992579	2	61	4	2.81	3	3	3	2	2	NA	0
841	22839	2	32	38.48	133.2	119	34	NA	2	2	2	2	2.1393	64.8767	117	56.2	39.7	183.76	19.3	59854.518881	1	69	3	1.23	1	3	9	1	1	1	0
842	22841	1	33	23.05	75.7	NA	NA	2	NA	NA	NA	NA	NA	NA	NA	NA	NA	NA	NA	75944.81655	2	55	3	5	5	NA	NA	2	2	2	0
843	22842	2	29	26.31	NA	77	45	NA	2	2	2	2	1.5682	19.3655	70.4	32.4	34.7	191.88	19.3	32060.098681	1	40	3	3.2	4	NA	NA	2	1	1	NA
844	22843	1	30	28.89	107.5	50	14	8	2	2	2	2	1.8178	21.1534	21.4	28.4	7.1	402.95	23.1	26454.36437	2	52	4	0.45	3	3	5	2	1	1	0
845	22845	2	43	25.43	NA	94	13	NA	2	2	2	2	4.1065	40.9833	72.9	137.4	30.1	2202.19	17.7	31509.869976	2	79	3	1.03	5	3	32	2	1	NA	NA
846	22846	1	36	36.06	110.5	86	17	NA	2	2	2	2	1.3482	24.8686	16.5	46	11.7	614.02	27	30510.081613	2	47	4	0.28	1	1	NA	2	2	NA	NA
847	22847	1	31	23.42	NA	85	31	NA	2	2	2	2	1.4987	26.8888	48.3	52.8	NA	423.61	28.1	23854.408667	2	51	1	4.95	3	NA	NA	2	2	2	0
848	22848	2	32	23.94	90.1	51	14	NA	1	2	2	2	0.8902	28.5142	48.3	78.9	23.6	436.16	18.1	94828.85503	2	24	5	1.17	4	NA	NA	2	9	NA	0
849	22849	1	35	18.84	79.8	NA	NA	1	NA	NA	NA	NA	NA	NA	NA	NA	119.1	NA	NA	19611.546069	1	85	3	2.31	1	3	62	2	2	2	NA
850	22850	2	39	29.65	111.7	44	84	1	2	2	2	2	2.4461	22.9181	33.6	16.5	27.8	278.23	8.6	20504.043101	1	83	3	5	4	3	20	2	1	NA	NA
851	22852	2	34	26.54	93.3	91	12	NA	2	2	2	2	2.5589	27.5621	90.1	49.4	7.1	195.57	26.3	97304.844373	2	37	3	3.18	4	NA	NA	2	2	1	NA
852	22854	1	30	17.32	66.3	52	14	1	2	2	2	2	2.0213	51.2698	90.1	101.1	55.8	443.54	54.8	49797.802981	2	64	3	3.9	5	NA	NA	2	2	2	0
853	22857	1	35	34.39	98	117	26	NA	1	2	2	2	1.8803	21.3856	38.5	86.3	71.2	497.41	22.2	27180.458313	2	46	4	1.09	5	NA	NA	2	2	2	0
854	22858	1	40	33.41	98.7	172	105	2	2	2	2	2	2.044	28.7928	87.6	62.5	7.1	874.53	41.2	28315.747303	2	31	1	3.25	4	NA	NA	2	2	NA	NA
855	22859	2	32	31.26	118	126	23	6	2	2	2	2	2.4084	31.2309	65.5	48.3	37.9	253.13	38.3	12521.014742	1	80	3	1.12	3	1	NA	2	1	NA	NA
856	22862	1	33	30.1	95.6	73	10	NA	1	2	2	2	1.3545	23.1503	38.5	39.2	53.1	393.35	14.7	28054.133076	2	22	4	1.03	2	1	NA	2	2	NA	0
857	22867	2	31	28.33	104.4	182	22	NA	2	2	2	2	3.2156	65.8519	60.6	89.1	32.3	264.94	37.4	58511.441927	2	72	3	1.44	2	NA	NA	3	2	NA	0
858	22868	1	39	34.73	111.8	227	19	NA	2	2	2	2	1.7525	29.1179	80.3	66.4	63.9	531.36	34.4	4350.362082	2	61	1	0	1	NA	NA	2	1	NA	NA
859	22872	2	39	33.58	117.1	164	52	1	2	2	2	2	2.4632	24.6829	70.4	50	163.8	312.17	43	34933.945333	1	70	3	3.04	3	3	30	2	1	1	0
860	22873	1	31	27.85	89.1	113	17	1	2	2	2	2	1.2854	20.8516	45.9	38	7.1	340.96	8.6	37961.594798	2	24	1	0.92	3	NA	NA	2	1	2	0
861	22875	2	30	29.71	106.4	30	17	NA	2	2	2	2	2.1724	21.3392	80.3	62.5	51.7	315.86	28.5	85146.080091	1	46	3	5	3	3	27	2	2	2	NA
862	22876	1	30	24.1	81.2	NA	NA	NA	NA	NA	NA	NA	NA	NA	NA	NA	NA	NA	NA	21431.10122	2	84	3	1.84	2	NA	NA	2	1	2	0
863	22878	1	39	37.99	110.9	128	26	NA	2	2	2	2	2.0531	25.96	23.8	44.9	36.8	243.54	22.9	46518.575109	2	45	3	1.07	4	NA	NA	2	2	2	NA
864	22880	2	37	26.14	93.5	52	16	1	2	2	2	2	1.8534	40.2403	77.8	115.8	240.9	532.84	41.2	90887.769531	2	52	3	5	4	1	NA	2	1	2	0
865	22884	1	29	34.14	101.5	130	15	2	2	2	2	2	1.6223	29.6519	45.9	32.4	34.9	311.44	27	84653.907039	2	55	3	NA	5	3	22	2	2	2	0
866	22885	1	38	43.65	119.8	80	26	1	2	2	2	2	1.7043	18.2277	28.8	32.9	15.2	423.61	37.1	30162.465351	2	24	1	1.36	2	NA	NA	2	NA	NA	NA
867	22886	1	35	25.93	92.6	69	18	2	2	2	2	2	1.3929	16.045	26.3	57.3	52.4	303.32	13.4	26617.109421	1	23	4	NA	3	NA	NA	2	2	NA	NA
868	22888	1	42	27.58	88.2	123	43	2	2	2	2	2	2.1878	36.2696	70.4	61.9	439	400	38.7	15039.847077	1	48	1	1.09	5	NA	NA	2	2	1	0
869	22889	1	37	18.94	73.7	NA	NA	NA	NA	NA	NA	NA	NA	NA	55.7	NA	55.4	613.28	52.8	22999.204544	2	82	3	2.78	4	NA	NA	2	2	1	0
870	22890	1	31	NA	NA	209	16	NA	2	2	2	2	2.6811	25.9832	45.9	19.9	112.5	329.15	53.9	58393.340618	1	31	3	1.31	3	3	4	2	2	NA	NA
871	22891	1	34	29.8	97.5	112	19	NA	2	2	2	2	2.0157	17.0435	28.8	56.2	55	373.43	28.5	3937.332878	2	65	1	0.82	1	NA	NA	2	2	1	0
872	22893	2	34	20.11	87.2	209	15	NA	2	2	2	2	2.3847	40.9833	99.8	56.2	24.9	581.54	41.7	24397.297878	1	85	3	1.64	1	3	59	1	2	2	0
873	22896	1	38	40.85	121.5	315	81	NA	2	2	2	2	1.8858	34.1334	23.8	2.3	35.6	441.32	7.5	52386.26829	2	34	3	1.21	4	3	2	2	2	NA	NA
874	22897	2	31	30.46	118.8	156	18	1	2	2	2	2	2.3006	29.1411	36	27.8	50.5	773.42	20.4	60945.842072	1	61	3	1.64	4	1	NA	1	1	1	0
875	22900	1	39	21.78	85.5	49	9	1	2	2	2	2	1.616	28.6767	60.6	64.7	62.2	871.58	47.8	25849.828972	2	34	1	3.15	2	3	2	2	2	NA	0
876	22904	2	30	29.76	110.1	104	17	4	2	2	2	2	2.2231	36.5018	75.3	67.6	71.1	466.42	58.2	41859.400753	1	63	3	2.72	3	3	22	2	1	2	0
877	22910	1	30	43.79	129.5	185	9	5	2	2	2	2	1.432	25.7742	26.3	50.5	7.1	159.41	24.7	6053.464447	2	22	4	1.11	3	3	6	2	1	NA	NA
878	22912	1	33	31.65	96.6	125	11	NA	2	2	2	2	1.5744	20.0389	58.1	52.8	25.6	408.11	43.3	75944.81655	2	53	3	4.35	4	NA	NA	2	1	1	0
879	22913	2	39	28.12	103.1	160	17	NA	2	2	2	2	2.5634	26.912	45.9	82.3	64.7	170.48	22.7	52762.764324	2	79	3	3.04	3	NA	NA	1	1	NA	0
880	22914	1	39	26.69	96.2	191	32	NA	2	2	2	2	2.0209	38.2201	63.1	95.4	49.7	749.81	25.8	18177.242412	2	54	1	1.73	4	3	24	2	2	1	NA
881	22915	1	33	22.07	72.5	64	10	2	2	2	2	2	1.8345	23.638	80.3	54.5	NA	237.64	34	68772.011302	2	22	3	4.35	5	NA	NA	2	2	2	0
882	22917	1	35	26.3	104	350	19	1	2	2	2	2	3.8139	96.9899	85.2	64.2	219	236.16	60.7	18402.389948	1	84	3	2.23	4	3	31	1	1	1	0
883	22918	1	37	42.24	130.7	270	27	NA	2	2	2	2	1.9682	19.1101	26.3	8.5	35.2	115.13	10.4	89282.02497	2	35	3	2.06	3	1	NA	2	2	2	NA
884	22919	2	41	24.84	88.6	282	26	2	1	2	2	2	2.059	27.0745	63.1	69.3	76.9	216.97	17.2	39998.475862	1	29	5	0.47	3	NA	NA	2	2	NA	NA
885	22921	2	42	24.62	101.2	262	45	1	1	2	2	2	2.6909	71.8427	38.5	34.1	93.7	892.24	27.4	2534.317967	1	80	1	0.38	1	3	20	1	1	1	0
886	22922	1	29	32.62	114.5	167	8	NA	2	2	2	2	1.2637	28.1426	60.6	56.2	7.1	187.45	42.4	7368.399846	2	22	3	0	2	NA	NA	2	2	NA	0
887	22925	1	31	25.35	81.6	49	15	1	2	2	2	2	1.4125	21.2463	28.8	47.1	35.2	643.54	21.3	35723.267476	1	30	4	2.42	5	NA	NA	2	2	NA	NA
888	22926	1	30	33.24	107.2	NA	NA	1	NA	NA	NA	NA	NA	NA	NA	NA	NA	NA	NA	33553.988865	2	36	4	3.28	5	NA	NA	2	2	2	0
889	22928	2	30	28.06	102.5	239	21	1	2	2	2	2	2.6183	45.6041	45.9	75.5	111.4	450.18	53	40578.042881	1	60	3	NA	5	NA	NA	2	2	NA	0
890	22929	2	40	29.69	101.6	128	29	5	2	2	2	2	1.8991	23.7773	43.4	22.7	50.2	453.87	11.3	27894.670155	1	39	1	1.39	1	NA	NA	2	2	2	NA
891	22930	2	40	38.39	116.2	145	26	NA	2	2	2	2	1.9365	23.8237	48.3	40.9	17.3	259.04	28.8	4166.840821	2	70	1	1.81	3	3	25	1	1	1	0
892	22935	2	35	21.96	91.2	72	20	6	2	2	2	2	0.6193	13.6766	53.2	4	7.1	239.85	19.7	34904.106017	1	78	3	1.4	3	3	28	2	2	NA	0
893	22937	2	35	32.85	120.6	139	40	NA	2	2	2	2	1.3353	21.7804	43.4	69.3	49.1	481.91	30.6	13745.032755	1	75	3	2.8	5	3	41	2	1	1	0
894	22938	1	32	26.89	92.2	123	13	3	1	2	2	2	2.3767	26.9352	28.8	43.2	62.4	386.71	12.2	27274.014815	1	43	4	NA	3	NA	NA	2	2	NA	NA
895	22939	1	42	22.67	79	176	23	NA	2	2	2	2	1.6848	23.3593	45.9	20.4	279.3	259.78	63.4	30050.78309	2	32	4	3.4	4	NA	NA	2	2	NA	NA
896	22941	1	42	NA	NA	142	10	NA	2	2	2	2	1.9413	37.6164	21.4	53.9	15.5	154.98	17.9	57478.038436	2	79	3	1.61	3	NA	NA	2	1	NA	NA
897	22943	2	31	28.21	103.8	83	26	NA	2	2	2	2	1.948	54.8921	50.8	50.5	35.3	434.68	36.5	31031.491775	1	60	3	0.77	1	1	NA	2	1	1	0
898	22944	1	37	30.16	92.9	36	11	2	2	2	2	2	1.2194	13.6534	33.6	49.4	29.9	343.17	9.3	35768.266913	2	22	4	1.31	2	NA	NA	2	2	NA	NA
899	22945	1	43	29.1	101.3	224	25	NA	1	2	1	2	1.6436	28.3516	40.9	68.1	35	325.46	18.1	9540.735224	1	71	5	1.12	5	3	5	2	2	NA	0
900	22948	2	37	20.29	67.2	51	7	1	2	2	2	2	2.8214	29.9074	99.8	67	39.3	323.98	17.4	90887.769531	2	56	3	5	5	NA	NA	2	2	2	0
901	22949	2	33	39.26	111.9	120	36	2	2	2	2	2	1.6045	17.0667	33.6	44.9	7.1	415.49	17.9	7250.536942	2	20	4	0.64	2	1	NA	2	2	NA	NA
902	22950	2	42	24.08	86.6	130	75	3	2	2	2	2	2.9869	38.8006	60.6	37.5	20.1	395.57	19.3	27625.504749	1	42	4	1.55	2	NA	NA	2	1	2	NA
903	22952	1	39	26.39	95.2	44	22	4	2	2	2	2	2.6692	25.5652	72.9	16.5	45	163.1	29.2	94726.48269	1	45	3	2.99	4	3	10	2	2	2	NA
904	22954	1	30	34.47	88.7	113	12	NA	2	2	2	2	1.5783	33.4368	53.2	83.5	38.1	263.47	34.7	42561.663741	2	65	2	NA	5	NA	NA	2	2	NA	0
905	22957	2	33	27.82	98.5	61	21	NA	2	2	2	2	1.144	19.9228	31.2	18.2	37.1	369.74	22.4	28436.653837	1	33	4	2.59	3	NA	NA	2	1	NA	NA
906	22958	2	34	25.83	93	176	15	NA	2	2	2	2	2.9509	38.6149	115	85.2	77.1	380.07	40.3	30664.493032	1	68	3	NA	2	3	18	2	2	1	0
907	22959	2	30	23.97	73.5	238	10	1	2	2	2	2	3.248	2.0434	92.5	69.8	36	436.9	33.1	88982.09761	2	31	3	5	5	NA	NA	2	2	1	0
908	22961	2	38	42.81	123	192	19	NA	2	2	2	2	1.424	21.316	38.5	22.7	28.9	326.93	17.7	4554.001041	2	60	1	2.11	2	NA	NA	3	1	2	NA
909	22969	2	35	47.55	129	145	25	NA	2	2	2	2	1.7074	20.898	26.3	25.6	45.8	152.77	12.9	36101.984219	2	35	4	1	4	NA	NA	2	2	NA	NA
910	22972	2	40	27.06	90.3	94	31	12	2	2	2	2	2.037	11.1688	70.4	14.2	89.8	507.74	16.8	26102.265534	1	24	1	1.5	2	2	NA	2	1	1	NA
911	22976	1	40	22.51	86.4	137	20	NA	2	2	2	2	1.6509	30.3021	55.7	38	98.8	289.3	27.2	33510.666408	1	30	1	3.28	3	NA	NA	2	2	NA	NA
912	22977	2	29	36.08	125.5	353	20	2	2	2	2	2	2.7554	61.2776	77.8	53.9	77.1	248.71	36.7	28736.894439	1	70	3	3.2	4	NA	NA	2	1	1	0
913	22979	2	37	25.96	84.3	65	12	NA	1	2	2	2	1.5011	14.9769	48.3	24.4	39.6	360.88	31.5	38931.480394	2	37	4	0.77	3	1	NA	2	2	NA	NA
914	22980	1	37	25.88	102.6	115	65	NA	2	2	2	2	2.5275	50.2713	58.1	59.1	80.1	315.13	39.2	52200.998141	1	63	3	5	3	3	35	2	1	2	0
915	22981	2	42	38.02	130.4	91	52	5	2	2	2	2	2.4447	26.8655	72.9	44.9	74.4	664.94	38.1	24738.150955	1	40	4	1.4	3	2	NA	2	2	NA	0
916	22982	2	34	28.49	94.8	169	13	10	2	2	2	2	2.1505	31.0684	50.8	20.4	7.1	222.88	4.8	82828.552511	1	24	3	5	3	1	NA	2	2	NA	0
917	22987	2	31	29.89	101	107	17	NA	2	2	2	2	1.7368	25.1705	53.2	62.5	50.6	287.08	18.6	56478.78442	2	35	3	0	3	1	NA	2	2	NA	NA
918	22989	2	37	20.36	67.1	59	10	1	2	2	2	2	1.9403	19.4816	58.1	41.4	7.1	154.98	24	32561.767755	2	24	4	3.44	5	NA	NA	2	2	NA	0
919	22994	1	38	29.83	105.8	64	22	4	2	2	2	2	2.693	31.7882	75.3	48.3	67.4	309.22	16.1	49260.675231	1	68	3	2.23	3	NA	NA	2	2	NA	NA
920	22995	1	35	36.4	121.4	96	103	NA	2	2	2	2	1.654	25.96	82.7	53.4	33.6	433.94	15.4	24702.742458	1	45	4	NA	3	1	NA	2	1	2	0
921	22997	2	31	17.44	70.1	77	13	6	2	2	2	2	1.9207	22.8485	70.4	6.8	7.1	507.01	17.9	79835.145585	1	21	3	NA	3	1	NA	2	2	NA	0
922	22998	1	42	37.43	105.3	84	19	4	2	2	2	2	2.1819	21.4321	53.2	69.8	21.7	358.67	21.5	24981.729216	2	26	4	0.26	2	2	NA	2	1	2	NA
923	22999	2	37	25.54	81.5	77	12	1	2	2	2	2	2.1285	20.5265	117	10.8	16	209.59	14.5	52805.198118	2	33	3	0.51	2	1	NA	2	1	NA	NA
924	23000	2	32	19.53	80.8	196	42	2	2	2	2	2	3.2407	23.4754	75.3	38.6	16	490.77	29.2	56087.654781	1	37	3	1.03	3	1	NA	2	2	NA	0
925	23001	1	38	29.85	110.7	124	18	NA	2	2	2	2	2.0401	37.9183	68	35.8	7.1	401.47	42.8	35905.146954	1	72	3	3.47	2	3	17	2	1	1	0
926	23005	2	32	30.17	NA	69	18	NA	2	2	2	2	1.4893	33.4368	50.8	78.9	31.3	258.3	14.9	67851.155559	2	63	3	2.55	3	NA	NA	2	1	NA	0
927	23006	2	37	28.47	116.6	178	25	3	2	2	2	2	3.1056	36.9895	87.6	60.8	90.7	282.65	26.3	38121.475401	1	74	3	4	2	3	34	2	1	2	0
928	23007	2	36	17.97	73	285	102	3	1	2	2	2	3.3891	31.1845	58.1	23.8	7.1	527.67	21.3	59632.093644	1	32	5	1.59	1	1	NA	2	2	NA	NA
929	23011	2	40	22.04	87.5	54	12	2	2	2	2	2	2.2475	17.7401	53.2	89.1	69.6	352.76	31.7	62474.581547	1	21	3	0.54	4	NA	NA	2	2	NA	0
930	23020	2	34	17.34	71.1	74	27	3	2	2	2	2	1.6289	21.7571	58.1	70.4	25.5	624.35	24.5	49063.803286	1	22	3	1.53	3	1	NA	2	2	NA	NA
931	23023	2	34	31.02	99.2	130	13	NA	2	2	2	2	1.7399	35.9446	65.5	68.1	23.5	274.54	35.1	93483.093912	2	50	3	2.8	4	NA	NA	1	2	1	0
932	23024	2	36	21.05	90.1	161	45	NA	2	2	2	2	2.6598	44.2805	48.3	21.6	7.1	220.66	19.9	28214.112165	1	85	3	1.34	1	3	24	2	1	9	NA
933	23028	1	40	16.53	68.5	52	13	2	2	2	2	2	1.8914	27.8408	45.9	61.3	7.1	492.98	22.9	76409.398045	2	22	5	1.67	5	NA	NA	2	2	NA	0
934	23029	1	33	21.74	80.9	138	11	1	2	2	2	2	2.2922	61.0686	92.5	74.9	57.3	462.73	59.6	52446.196364	2	61	3	5	5	NA	NA	2	2	1	0
935	23030	1	30	23.49	81.2	87	9	4	1	2	2	2	2.7045	31.0451	77.8	65.9	103.5	374.17	37.4	82472.06549	1	36	3	5	5	NA	NA	2	2	2	0
936	23032	1	41	30.04	106.3	106	65	1	2	2	2	2	2.554	25.8903	50.8	64.7	412.4	823.61	30.6	26199.702062	1	51	4	4.22	2	3	10	2	1	2	0
937	23038	1	43	29.05	91.3	141	26	NA	2	2	2	2	1.6799	37.361	55.7	66.4	113	498.89	42.8	20303.310575	1	42	1	0.66	1	NA	NA	2	2	1	0
938	23039	1	30	24.06	86.5	70	15	NA	2	2	2	2	1.638	25.3795	38.5	79.5	36.6	344.65	30.1	13349.369391	2	68	4	1.07	1	3	38	2	1	1	0
939	23041	2	40	25.78	98.9	404	26	2	2	2	2	2	1.9417	36.6412	68	97.1	73.7	209.59	27.2	27996.577937	1	37	1	4.08	4	NA	NA	2	2	2	NA
940	23042	2	34	19.96	79.3	79	42	2	2	2	2	2	1.9846	22.5002	80.3	27.3	88.8	366.79	36.7	90712.347204	1	36	3	5	4	NA	NA	2	2	1	0
941	23043	2	30	27.18	112.6	136	25	2	2	2	2	2	2.6748	37.5235	63.1	106.2	34.6	175.64	53.9	16438.251034	1	81	3	1.61	4	3	12	3	1	2	0
942	23044	1	30	27.81	105.3	68	64	3	2	2	1	2	1.948	45.1629	45.9	98.2	84.5	264.2	38.3	91116.301875	1	46	3	5	4	3	2	2	2	2	0
943	23048	2	30	22.66	75.8	134	12	3	2	2	2	2	1.7919	28.1891	43.4	67.6	7.1	374.9	25.6	93751.045208	2	43	3	3.45	4	3	18	2	2	1	NA
944	23052	2	29	24.02	89.3	132	13	NA	2	2	2	2	NA	NA	58.1	68.7	73.4	340.96	50.5	16346.615781	1	85	3	1.35	1	3	30	2	2	2	NA
945	23053	1	37	24.1	81.5	46	16	2	2	2	2	2	1.5898	16.9506	33.6	68.7	80.1	268.63	17.9	28731.911421	1	25	4	0.98	4	NA	NA	2	2	NA	NA
946	23059	1	35	29.37	95.5	132	19	1	2	2	2	2	2.5463	36.1071	87.6	68.1	120.7	375.64	44.6	79842.990522	2	39	3	5	4	3	15	2	2	2	0
947	23061	2	36	25.53	106.1	128	17	1	1	2	2	2	2.8158	32.7634	58.1	95.4	17.8	318.82	30.1	26104.101927	1	85	3	5	5	3	45	2	1	1	0
948	23062	1	39	26.53	105	98	57	2	2	2	2	2	1.542	41.4709	58.1	45.4	39.9	345.38	14.3	34491.557202	1	76	3	2.48	2	3	20	2	2	2	0
949	23063	1	42	25.03	90.5	67	18	NA	2	2	2	2	2.5174	49.6676	97.4	80.6	78.6	360.88	46	36150.804859	2	82	4	1.16	5	3	99999	2	1	2	0
950	23064	1	39	33.65	114	181	12	6	2	2	2	2	1.2983	31.347	45.9	37.5	21.6	345.38	18.1	5599.896061	1	61	1	1.64	3	3	10	2	1	2	NA
951	23066	1	29	33.03	96.7	53	8	3	2	2	2	2	2.1009	14.3964	43.4	51.7	7.1	190.4	23.1	76658.549143	2	21	3	1.83	2	2	NA	2	2	NA	NA
952	23068	2	38	24.1	88.8	61	13	1	2	2	2	2	1.6872	24.799	65.5	55.1	44.4	229.52	27	26054.946345	1	41	1	3.71	4	NA	NA	2	2	2	NA
953	23070	2	40	23.21	88.2	35	9	2	2	2	2	2	1.5814	15.5806	16.5	72.7	66.5	186.71	17.2	62474.581547	1	23	3	4.4	3	NA	NA	2	2	2	0
954	23074	1	38	27.49	93.3	NA	NA	NA	NA	NA	NA	NA	NA	NA	NA	NA	NA	NA	NA	31812.609984	1	26	1	1.01	1	NA	NA	2	NA	NA	NA
955	23079	2	39	31.54	112.5	258	27	1	2	2	2	2	2.348	35.7356	75.3	35.2	71.2	363.1	26.7	100220.281407	1	48	3	4.51	3	3	10	2	2	NA	0
956	23086	1	32	28.8	99.8	102	26	1	2	2	2	2	2.7156	39.5437	68	75.5	223.1	356.45	65.7	25704.124025	2	85	3	4.37	3	NA	NA	2	2	NA	0
957	23090	1	42	27.28	95.5	1373	62	2	2	2	2	2	2.3226	63.0887	60.6	34.1	41.2	394.83	19	23484.961824	2	34	1	3.71	2	2	NA	2	2	NA	0
958	23091	2	34	27.11	89.2	94	11	NA	2	2	2	2	1.8171	40.6814	97.4	92	264.5	350.55	29.9	93483.093912	2	51	3	5	4	NA	NA	2	2	NA	0
959	23095	1	43	31.95	98.1	162	32	8	2	2	2	2	2.0157	25.4956	75.3	64.2	77.4	187.45	13.4	45280.969383	1	23	2	0.99	2	NA	NA	2	2	NA	NA
960	23096	2	35	21.03	80.7	72	19	1	2	2	2	2	3.0316	41.053	94.9	128.9	127.6	317.34	51.6	21021.256194	2	85	3	NA	3	NA	NA	2	2	1	0
961	23101	2	43	23.68	74.3	NA	NA	NA	NA	NA	NA	NA	NA	NA	NA	NA	NA	NA	NA	58445.178487	2	20	5	0.21	5	1	NA	2	2	2	NA
962	23108	1	32	29.3	94.8	172	44	2	2	2	2	2	1.9574	28.0033	60.6	27.3	133.3	333.58	27.4	104523.925985	1	51	3	5	4	NA	NA	2	1	1	NA
963	23109	2	30	NA	NA	69	5	NA	2	2	2	2	1.7413	30.2557	43.4	94.8	47.4	295.94	90.1	70993.905952	2	57	3	2.21	3	3	15	2	2	2	NA
964	23110	2	30	32.92	117.3	69	19	3	2	2	2	2	1.3929	16.4165	87.6	102.2	109.1	203.69	20.4	75242.33094	1	38	3	5	4	NA	NA	2	2	2	0
965	23112	2	37	26.12	101.6	74	25	NA	2	2	2	2	1.9797	24.5668	110	75.5	35.7	362.36	23.1	21101.623489	1	81	3	2.36	1	NA	NA	2	2	2	NA
966	23116	1	41	27.66	98.2	102	13	NA	2	2	2	2	2.0178	39.3347	80.3	53.4	93.9	307.75	39.9	18938.972225	2	81	3	5	4	NA	NA	2	1	2	0
967	23119	2	39	29.89	113	64	15	NA	2	2	2	2	2.2517	32.6705	23.8	77.8	36.3	212.54	30.4	20504.043101	1	80	3	2.58	3	1	NA	2	1	1	NA
968	23120	2	34	27.59	87	53	14	1	2	2	2	2	1.3283	16.3933	18.9	49.4	12.2	302.58	22.2	32783.812462	2	47	4	1.6	5	NA	NA	2	1	2	NA
969	23126	2	38	23.45	93.1	297	29	6	2	2	2	2	1.793	23.6147	28.8	48.8	124.4	309.22	17.9	6019.044131	1	63	1	3.76	4	1	NA	1	1	1	NA
970	23127	1	38	20.05	76	64	13	NA	2	2	2	2	1.5036	23.3361	38.5	63.6	50.8	260.51	26.7	19038.002943	2	40	1	0.57	3	NA	NA	2	2	NA	0
971	23129	2	35	27.32	98.7	98	24	1	2	2	2	2	1.8893	28.4677	31.2	63	24.2	393.35	38.3	93899.179905	1	55	5	4	4	3	34	2	1	1	0
972	23132	2	37	25.79	90.3	53	15	NA	2	2	2	2	1.1754	10.5651	33.6	11.9	25.8	267.89	13.8	29582.911703	1	26	4	1.83	3	NA	NA	2	2	NA	NA
973	23136	1	29	24.73	77.4	83	15	NA	2	2	2	2	1.9836	62.8798	112	88	56.3	639.85	56.6	50576.581014	2	72	3	1.44	3	3	1	2	1	1	0
974	23138	1	41	28.75	90	43	14	1	2	2	2	2	2.2925	15.6503	60.6	26.7	7.1	344.65	24.7	46218.123904	2	72	3	2.79	3	3	4	2	1	1	0
975	23139	1	32	19.74	72.9	90	12	NA	2	2	2	2	1.3447	27.1674	58.1	89.1	85.5	309.96	21.1	33977.133001	2	22	4	1.11	4	NA	NA	2	2	2	NA
976	23141	1	36	32.5	104.3	293	45	3	2	2	2	2	2.1822	41.8192	53.2	55.1	56.3	165.31	32.8	102420.718141	1	42	3	5	4	NA	NA	2	2	NA	NA
977	23144	2	29	25.32	84.5	69	10	2	2	2	2	2	1.8677	29.6519	80.3	70.4	38.9	371.95	21.5	78590.902903	1	56	3	2.15	5	3	22	2	2	1	NA
978	23147	1	42	25.13	89.2	103	8	1	2	2	2	2	1.454	25.5652	38.5	89.7	30.1	326.93	29	53174.66249	2	20	1	0.1	2	NA	NA	2	2	NA	NA
979	23149	2	33	23.95	98	85	15	1	2	2	2	2	1.7078	33.2743	72.9	42	29.7	538.74	25.1	50170.238687	1	60	3	4.8	4	1	NA	2	2	1	0
980	23152	1	43	27.67	90.2	84	12	NA	2	2	2	2	1.9553	14.884	43.4	6.8	40.5	247.97	12.5	40389.172493	2	36	2	0.95	1	NA	NA	2	2	2	NA
981	23154	1	42	22.08	72.2	46	30	6	2	2	2	2	2.5568	25.9367	48.3	55.1	36.1	353.5	25.8	5834.072929	1	21	4	NA	2	3	2	2	2	NA	NA
982	23155	1	30	23.86	80.3	NA	NA	NA	NA	NA	NA	NA	NA	NA	NA	NA	NA	NA	NA	25007.935339	1	28	4	5	4	NA	NA	2	2	NA	NA
983	23161	2	34	29.4	113	60	10	2	2	2	2	2	1.9951	21.3624	87.6	19.3	34.1	487.82	15.6	107387.646707	1	51	3	5	4	3	25	2	2	1	0
984	23163	2	29	25.72	91.2	87	12	NA	2	2	2	2	2.082	48.2976	48.3	71.5	47	336.53	52.1	18344.302324	2	84	3	2.4	4	NA	NA	2	2	1	0
985	23164	1	43	30.71	98	45	11	NA	1	2	2	2	1.2767	19.2029	26.3	77.8	7.1	260.51	12	31431.622182	2	41	4	1.84	5	NA	NA	2	2	2	NA
986	23165	1	41	32.42	97.4	65	15	NA	2	2	2	2	1.9539	17.8562	53.2	69.3	288.7	569.74	29.4	23956.681106	2	30	1	0.65	2	NA	NA	2	2	NA	NA
987	23166	2	30	37.46	113.3	79	12	NA	2	2	2	2	1.9483	41.4709	48.3	78.4	116.6	408.11	60	46101.466916	2	70	3	2.15	1	NA	NA	2	2	1	0
988	23168	1	37	28.37	109.5	128	92	NA	2	2	2	2	3.0532	23.3825	36	18.2	57.4	230.26	29.7	52200.998141	1	68	3	2.81	3	3	11	2	1	1	NA
989	23172	1	29	43.71	131.1	342	34	NA	2	2	2	2	2.0112	88.1896	72.9	84.6	107.8	360.88	77	111789.767859	2	40	3	1.97	3	3	20	1	2	1	0
990	23174	1	34	25.4	97.2	209	12	NA	2	2	2	2	2.2454	27.3532	48.3	55.1	7.1	140.96	20.4	4363.44899	1	72	1	1.19	1	1	NA	2	1	NA	NA
991	23175	1	29	42.01	133.3	151	55	1	2	2	2	2	1.9867	20.0621	53.2	4.5	46.4	369	17.7	72883.228278	1	25	3	3.71	4	NA	NA	2	2	NA	NA
992	23177	2	40	29.29	99.4	146	14	1	2	2	2	2	1.8066	24.1024	36	64.2	39.7	332.1	15.2	23570.358811	2	34	1	1.39	1	NA	NA	2	2	2	NA
993	23181	1	37	22.28	77.8	52	17	3	2	2	2	2	1.5221	21.3392	36	12.5	43.8	369.74	15.2	38295.509782	2	34	4	3.71	4	NA	NA	2	2	2	NA
994	23182	2	30	33.88	108.8	257	5	NA	1	2	2	2	1.0937	44.4431	99.8	69.8	59.9	208.12	66.4	6661.424053	2	31	3	3.83	5	NA	NA	2	2	2	0
995	23184	2	43	30.9	105.7	158	61	NA	2	2	2	2	2.702	27.9337	40.9	17.6	56.4	335.05	20.6	3470.719193	2	68	1	3.36	3	NA	NA	1	1	2	NA
996	23185	2	32	23.61	86.6	124	12	3	2	2	2	2	2.0115	24.6596	33.6	13.6	31.1	245.02	15.2	56697.246599	1	30	2	0.21	4	1	NA	2	2	NA	0
997	23188	2	32	17.97	68.4	106	17	3	2	2	2	2	1.8621	40.9136	63.1	53.9	43.6	460.51	29.4	104719.345305	2	56	3	3.98	3	3	1	2	1	1	NA
998	23189	2	37	25.33	NA	81	34	1	1	2	2	2	1.3699	25.8439	16.5	4.5	10.7	247.97	7.9	20838.423117	2	85	4	1.21	2	NA	NA	2	2	2	NA
999	23192	2	40	22.18	78.7	43	12	NA	2	2	2	2	2.0185	19.737	85.2	76.1	40.5	185.24	24.9	26878.507296	2	21	1	0.7	4	NA	NA	2	2	NA	NA
1000	23193	1	31	26.77	96	155	42	6	2	2	2	2	2.7034	47.3224	92.5	52.2	53.7	291.51	28.5	60551.733975	1	61	3	4.95	4	3	33	2	2	NA	0
1001	23196	1	35	28	89.2	56	24	NA	1	2	2	2	1.2369	19.2262	36	50	30.9	408.11	17.7	34246.848967	2	36	4	0.14	3	NA	NA	2	2	1	NA
1002	23197	1	31	28.63	100.1	249	116	1	2	2	2	2	3.173	54.6599	90.1	81.8	307.3	467.89	52.1	60551.733975	1	60	3	5	5	3	28	2	1	1	0
1003	23204	2	34	27.95	110	90	15	4	2	2	2	2	1.5409	18.4831	43.4	17.6	13.2	394.09	15.4	85240.594944	1	22	3	4.08	4	1	NA	2	1	NA	0
1004	23205	1	39	27.98	105.4	118	31	NA	2	2	2	2	1.4945	22.1983	38.5	46.6	10.4	423.61	16.5	29820.065785	2	22	1	1.57	1	NA	NA	2	2	NA	NA
1005	23206	1	38	25.7	103.1	212	16	1	2	2	2	2	2.1669	42.7016	55.7	60.8	50.3	238.37	34.2	34939.352754	1	73	3	NA	5	NA	NA	2	1	1	0
1006	23210	2	31	28.77	95.7	138	17	25	1	2	2	2	1.837	20.0389	68	NA	41.4	421.4	18.8	45952.469957	1	25	3	NA	2	1	NA	2	2	NA	NA
1007	23214	2	43	26.78	100.4	137	16	1	2	2	2	2	2.193	35.6427	55.7	56.8	105.9	354.24	24	68985.000292	2	52	2	2.16	3	NA	NA	2	2	2	0
1008	23218	2	29	18.85	67.7	107	27	4	2	2	2	2	1.9993	27.121	127	85.2	7.1	277.49	21.1	62246.912464	2	28	3	NA	5	1	NA	2	2	1	0
1009	23220	1	43	24.21	89.6	216	37	3	2	2	2	2	2.1124	39.7062	75.3	72.7	65.4	294.46	20.6	34939.567874	1	30	1	4.46	5	3	3	2	2	1	NA
1010	23222	2	42	NA	NA	211	9	NA	2	2	2	2	1.1527	73.561	82.7	85.2	11.8	188.19	38.7	7417.710595	2	33	3	5	5	NA	NA	2	2	1	0
1011	23224	1	38	27.27	105.5	370	23	NA	2	2	2	2	2.5404	33.7387	70.4	10.2	75.8	287.08	22.7	49260.675231	1	61	3	3.55	2	NA	NA	2	2	2	NA
1012	23225	2	37	24.21	95.7	122	31	NA	2	2	2	2	3.0658	28.1659	65.5	36.3	69.3	342.43	46.2	37096.065315	1	73	3	4	2	NA	NA	2	1	1	NA
1013	23227	1	31	30.34	110	99	54	1	2	2	2	2	3.2466	52.6862	70.4	62.5	7.1	222.14	51.2	68641.51944	2	68	3	5	4	3	23	2	1	1	0
1014	23228	1	38	35.13	126.3	255	20	1	2	2	2	2	1.4816	36.1535	58.1	57.9	33.6	310.7	16.1	8683.156509	2	36	1	0.59	1	3	2	2	2	NA	0
1015	23232	2	31	24.32	NA	NA	NA	NA	NA	NA	NA	NA	NA	NA	NA	NA	NA	NA	NA	36528.483946	1	78	3	5	2	NA	NA	2	2	2	1
1016	23233	2	34	25.39	94.1	97	49	1	2	2	2	2	1.9571	27.9337	90.1	57.9	15.6	179.33	14.3	56724.596292	1	62	3	NA	1	3	99999	2	1	2	NA
1017	23235	1	34	30.59	105.4	118	13	NA	2	2	2	2	1.8666	29.1179	48.3	37.5	18.6	190.4	32.4	4326.814788	2	75	1	0.99	1	NA	NA	2	2	NA	0
1018	23236	2	39	31.83	107.5	84	26	3	2	2	2	2	2.3369	36.3393	77.8	72.7	66.5	481.18	26	26783.578048	1	49	4	5	4	NA	NA	2	2	1	0
1019	23242	2	42	29.41	93	122	33	2	2	2	2	2	2.4049	29.2572	NA	19.3	47	NA	NA	83784.762982	1	32	3	2.69	4	NA	NA	2	2	1	NA
1020	23245	1	40	28.76	100.7	198	28	6	2	2	2	2	2.4695	40.0081	23.8	41.4	35.6	434.68	51	18316.324898	1	55	1	5	4	NA	NA	1	1	1	0
1021	23246	1	41	45.32	129.3	128	6	1	2	2	2	2	1.2676	23.9166	21.4	39.7	33.3	337.27	16.3	25814.5745	2	48	4	2.56	3	NA	NA	1	1	2	NA
1022	23247	2	36	30.47	109.4	57	17	NA	2	2	2	2	1.9665	17.6936	60.6	77.8	20.7	273.8	15.4	17914.661244	1	72	4	1.32	3	NA	NA	1	1	NA	NA
1023	23248	1	32	19.54	76.6	NA	NA	NA	2	2	2	2	NA	NA	53.2	1.7	38.9	280.44	31.5	47677.583953	1	24	3	0.22	2	1	NA	2	2	NA	0
1024	23250	1	33	45.71	120.7	36	16	1	2	2	2	2	1.7315	16.4862	55.7	63	40.1	539.48	31.7	26444.963483	2	54	4	3.47	4	NA	NA	2	2	2	0
1025	23252	2	32	38.75	124.8	159	13	NA	1	2	2	2	1.2983	26.7727	36	2.8	56	174.91	6.3	138287.194431	2	47	3	1.6	5	1	NA	1	1	1	0
1026	23253	2	37	29.24	104.5	93	17	NA	2	2	2	2	2.0293	28.0498	70.4	60.8	62.7	211.07	25.8	54633.965552	1	65	3	3.16	3	3	30	2	2	1	NA
1027	23255	2	38	32.9	101.4	295	24	1	2	2	2	2	3.0899	49.9462	55.7	96	275.4	635.42	57.3	4839.821991	2	60	1	0.64	3	NA	NA	2	1	1	0
1028	23256	2	33	22.58	90.3	398	38	3	2	2	2	2	2.8853	107.2067	82.7	109.6	233.5	459.77	34.2	42025.003254	1	42	3	0.64	2	1	NA	2	1	1	0
1029	23257	1	36	24.01	91	52	18	1	2	2	2	2	1.5451	22.4073	28.8	84	56.5	345.38	32.2	18817.833941	2	73	4	2.67	3	NA	NA	2	2	2	0
1030	23264	1	29	20.78	86	56	24	NA	2	2	2	2	1.5783	23.8702	28.8	21	7.1	269.37	22	34318.755268	1	76	3	1.64	2	1	NA	2	2	2	NA
1031	23265	2	31	26.28	107.9	86	16	1	2	2	2	2	2.2426	30.8826	55.7	55.1	38.2	410.33	34.7	52389.801028	2	78	3	4.51	4	3	24	2	1	2	0
1032	23266	1	42	34.52	NA	232	20	NA	2	2	2	2	2.8916	40.4725	60.6	35.8	171.6	361.62	42.4	75488.123338	1	53	3	5	5	NA	NA	2	2	1	0
1033	23268	1	35	26.77	107.1	153	15	1	2	2	2	2	2.6497	54.4509	50.8	122.6	28.4	307.01	26	19941.058686	2	80	3	2.89	4	NA	NA	1	1	1	0
1034	23271	1	30	25.01	88.3	46	10	1	2	2	2	2	2.051	29.5358	110	65.3	104	388.19	38.7	78704.703263	2	34	3	5	5	NA	NA	2	2	2	0
1035	23272	1	38	29.31	93	57	11	4	2	2	2	2	1.1876	17.5079	16.5	66.4	30.9	360.14	23.1	31689.420356	1	23	1	2.1	3	NA	NA	2	2	NA	NA
1036	23274	2	36	27.64	100.4	91	16	2	2	2	2	2	2.0943	29.025	70.4	12.5	56.7	281.18	22.9	45704.476599	1	70	3	5	5	3	38	2	2	1	NA
1037	23275	2	33	22.21	90.5	67	14	12	2	2	2	2	2.3121	18.7618	82.7	11.9	7.1	285.61	21.7	37115.573766	1	50	3	1.77	3	1	NA	2	1	2	NA
1038	23276	2	34	27.02	102	124	53	4	1	2	2	2	3.9452	29.2572	50.8	28.4	65.4	270.11	6.8	53028.121279	1	33	3	1.23	3	1	NA	2	2	1	NA
1039	23282	1	41	25.28	98.3	363	21	1	2	2	2	2	3.5545	62.2993	75.3	65.9	159.4	266.42	101	18257.100095	1	82	3	2.78	3	3	23	2	1	1	0
1040	23283	1	31	22.81	88.2	58	32	NA	2	2	2	2	1.7319	33.7387	58.1	63.6	152.4	185.24	21.5	28485.678118	2	85	3	1.11	3	NA	NA	2	2	2	NA
1041	23285	1	40	26.9	99.6	59	16	2	2	2	1	2	1.971	20.4104	36	22.1	11.8	363.1	39.6	18249.65332	1	47	1	2.29	2	1	NA	2	2	1	NA
1042	23291	2	33	32.34	104.7	103	29	8	2	2	2	2	2.3927	19.9692	94.9	49.4	89.2	281.92	19.3	88456.562545	1	30	3	5	4	NA	NA	2	2	NA	0
1043	23293	2	39	34.87	117.5	212	62	5	2	2	2	2	2.4978	27.7711	43.4	31.8	43	279.7	12	100220.281407	1	44	3	2.27	4	1	NA	2	2	NA	0
1044	23298	1	34	36.75	115	70	31	2	2	2	2	2	1.9853	20.5265	31.2	62.5	7.1	308.48	20.8	20647.92008	2	50	1	0.66	1	NA	NA	2	1	2	NA
1045	23300	2	40	22.68	80.6	125	15	1	2	2	2	2	1.4348	23.5683	63.1	87.4	7.1	1245.01	31.7	2639.143619	2	23	1	0.96	1	NA	NA	2	2	NA	0
1046	23303	1	34	22.05	90.8	63	62	4	2	2	2	2	1.742	24.6596	38.5	10.8	17.5	408.85	36.5	4363.44899	1	74	1	0.66	1	NA	NA	2	2	2	NA
1047	23305	1	33	24.9	90.4	36	13	3	2	2	2	2	1.9096	15.1627	99.8	29	24.4	456.08	16.3	80489.514464	1	33	3	2.29	2	1	NA	2	2	NA	NA
1048	23306	1	33	21.44	74.8	38	21	2	2	2	2	2	1.6156	16.5326	18.9	16.5	24.8	346.12	23.8	67289.163872	1	21	3	2.34	3	1	NA	2	2	NA	NA
1049	23308	1	34	27.32	101.7	NA	NA	2	2	2	2	2	4.708	24.8918	33.6	43.7	86.4	344.65	32.8	4413.965697	1	68	1	4	3	3	4	2	1	1	1
1050	23309	1	34	25.84	92.9	113	37	5	2	2	2	2	1.8467	24.4274	43.4	8.5	7.1	438.37	16.3	84949.152961	1	25	3	5	4	NA	NA	2	2	NA	NA
1051	23310	1	43	24.9	85.1	NA	NA	NA	NA	NA	NA	NA	NA	NA	NA	NA	NA	NA	NA	25532.889735	1	31	1	0.64	2	NA	NA	2	2	NA	NA
1052	23311	1	36	19.81	77.2	36	18	NA	2	2	2	2	1.0906	23.7773	38.5	80.1	254.4	288.56	28.8	37047.852301	2	35	4	3.15	5	NA	NA	2	2	2	0
1053	23312	2	43	25.86	96.2	135	15	2	2	2	2	2	1.7619	24.5203	65.5	65.9	77.2	252.4	20.2	4747.995534	1	66	1	5	4	1	NA	2	1	1	0
1054	23314	2	29	29.6	105.9	153	32	2	2	2	2	2	2.1574	14.6983	70.4	48.8	32.5	366.79	39.2	82441.866213	1	49	3	3.09	5	3	25	2	2	2	0
1055	23315	1	42	24.17	81.5	149	12	NA	2	2	2	2	2.4056	30.2557	63.1	25	28	507.74	14.7	25533.159298	2	28	1	2.79	1	1	NA	2	2	NA	NA
1056	23316	2	39	29.73	109.6	195	9	NA	2	2	2	2	1.0951	39.7526	92.5	63.6	7.1	237.64	57.3	77506.624418	2	27	3	5	4	NA	NA	2	2	2	0
1057	23318	1	39	18.64	66.8	122	13	1	2	2	2	2	3.5451	28.6303	70.4	68.1	29.4	312.91	28.5	73257.925573	2	28	3	5	5	NA	NA	2	2	NA	0
1058	23319	2	39	16.38	66.4	93	9	NA	2	2	2	2	2.4629	109.5752	124	98.8	267.9	512.91	47.1	54773.401965	2	64	3	5	5	NA	NA	2	1	1	0
1059	23323	2	35	20.53	78.6	45	21	3	2	2	2	2	1.735	26.1689	82.7	114.7	51.5	780.07	145.4	60412.708027	2	21	3	1.36	3	NA	NA	2	2	2	NA
1060	23324	1	29	29.03	106.6	105	22	3	2	2	2	2	2.0967	51.9431	72.9	76.1	24	149.08	19.7	49913.605577	1	68	3	2.56	3	3	30	2	2	1	0
1061	23326	1	41	NA	NA	255	26	2	2	2	2	2	3.7553	34.2727	36	13.1	7.1	642.8	19.9	11420.58973	1	73	4	1.34	4	2	NA	1	1	1	0
1062	23327	2	34	34.23	99.8	111	8	NA	2	2	2	2	2.5257	16.2308	26.3	22.1	51.6	622.13	23.6	26051.77526	2	83	3	NA	2	NA	NA	1	1	2	0
1063	23331	1	42	40.62	112.6	87	18	NA	2	2	2	2	2.6577	23.7308	31.2	60.8	34.1	329.89	23.1	47097.582026	2	56	4	5	5	NA	NA	2	2	2	0
1064	23332	2	37	34.57	117.3	110	160	NA	1	2	1	2	1.6802	25.0776	55.7	17.6	7.1	374.9	24.7	28081.834175	1	51	4	0.77	4	1	NA	1	1	1	0
1065	23336	1	37	23.03	86.3	36	41	NA	2	2	2	2	1.986	20.1317	9.1	39.7	23.9	496.67	22.7	30075.901248	1	31	4	1.34	4	1	NA	2	2	NA	NA
1066	23338	2	32	28.12	105.8	729	19	NA	2	2	2	2	2.8326	77.6709	87.6	86.9	74.2	706.27	35.3	125594.466776	1	42	3	1	4	1	NA	2	2	1	0
1067	23340	1	31	28.44	102.3	202	22	1	1	2	2	2	2.3093	47.2295	36	71	44.8	318.82	34.7	52200.998141	1	61	3	2.89	4	1	NA	2	2	2	0
1068	23342	2	41	26.78	97.5	NA	NA	2	NA	NA	NA	NA	NA	NA	NA	NA	NA	NA	NA	17255.039536	2	52	1	NA	4	3	2	2	2	NA	NA
1069	23343	1	33	50.85	143.9	82	28	4	2	2	2	2	1.3252	17.1596	14	14.8	7.1	232.47	18.6	66810.237398	2	23	3	2.23	2	1	NA	2	2	2	NA
1070	23351	2	29	37.02	129.8	186	93	2	2	2	2	2	2.0101	26.8191	92.5	67.6	37.9	308.48	17.4	76728.917955	1	51	3	NA	3	1	NA	2	2	2	NA
1071	23353	2	30	23.97	97.3	69	12	NA	2	2	2	2	2.1131	18.5992	63.1	23.3	39.8	202.95	19.7	25366.194333	2	60	3	0.51	3	1	NA	2	1	1	0
1072	23355	2	35	24.74	84.7	51	11	NA	2	2	2	2	1.5011	24.4042	26.3	52.2	7.1	279.7	16.3	29813.625572	2	22	4	1.72	4	NA	NA	2	2	2	0
1073	23359	1	39	19.72	70.8	76	22	1	2	2	2	2	1.8579	18.2277	40.9	71.5	7.1	314.39	17	71522.290154	2	25	5	3.01	4	NA	NA	2	2	NA	NA
1074	23364	2	35	32.54	111.2	119	23	3	2	2	2	2	2.1093	33.8083	94.9	98.8	242.8	313.65	40.1	73732.550766	1	26	3	5	3	1	NA	2	1	NA	0
1075	23367	1	40	24.01	93	210	21	1	2	2	2	2	2.9087	79.1338	92.5	25.6	42.9	148.34	26.5	24722.914606	1	69	3	1.28	3	NA	NA	2	1	2	0
1076	23368	1	38	43.92	137	109	41	1	2	2	2	2	2.0052	32.299	23.8	65.3	562.8	505.53	41.9	26787.723875	1	57	4	4.13	5	3	20	2	2	2	0
1077	23369	2	34	34.16	113.9	249	47	NA	2	2	2	2	1.8719	24.5203	55.7	84.6	70.8	233.95	14.7	44870.417078	1	46	3	0.96	3	NA	NA	2	1	2	0
1078	23372	2	30	21.54	86	103	31	1	2	2	2	2	2.3397	31.9275	124	101.1	83.8	492.98	40.3	18727.96927	2	84	3	2	5	NA	NA	2	1	1	0
1079	23373	2	30	23.67	91.1	55	11	1	2	2	2	2	1.7074	25.6813	63.1	35.8	27.3	419.18	65.7	86873.923251	2	37	2	5	5	3	1	2	2	2	0
1080	23375	1	35	31.45	113.8	214	25	1	2	2	2	2	4.1909	82.5007	58.1	77.2	138.8	731.36	38.7	32219.901802	1	75	3	2.89	3	3	8	2	1	1	1
1081	23378	1	35	43.49	125.7	115	75	1	2	2	2	2	1.9846	33.0421	40.9	57.3	40.1	253.13	15.6	46582.031262	2	75	3	5	5	NA	NA	2	2	1	NA
1082	23381	2	34	35.42	103.4	200	21	NA	2	2	2	2	2.2067	63.0423	60.6	57.9	12	562.36	40.5	53754.948823	2	49	3	1.36	3	NA	NA	2	2	NA	0
1083	23383	2	40	22.97	70.2	87	12	3	2	2	2	2	2.2552	33.6458	48.3	51.7	7.1	311.44	29.9	24543.493814	2	30	1	2.69	4	NA	NA	2	2	1	0
1084	23384	2	42	30.02	98.9	108	13	1	2	2	2	2	1.4994	26.703	31.2	39.7	35.8	263.47	9.5	27222.619805	2	39	1	1.52	2	2	NA	2	1	1	NA
1085	23386	1	43	23.92	92.2	87	54	NA	2	2	2	2	1.8174	29.234	43.4	25	49.3	247.97	10.6	25489.242228	1	53	2	1.68	1	3	10	2	2	1	0
1086	23388	2	35	31.99	113.4	67	13	3	2	2	2	2	2.6685	28.3516	90.1	24.4	35.9	278.23	8.4	99805.816541	1	46	3	5	4	1	NA	2	2	2	NA
1087	23389	1	30	26.92	83.6	148	24	NA	2	2	2	2	2.1724	67.8721	33.6	63.6	16.3	450.92	26.7	12611.521584	2	61	4	1.38	2	1	NA	2	1	NA	0
1088	23393	2	40	26.7	102	176	20	4	2	2	2	2	1.896	22.5234	43.4	19.9	7.1	197.78	27.4	3368.482556	1	69	1	2.08	4	3	47	2	2	2	0
1089	23395	2	30	32.68	123.9	257	67	2	2	2	2	2	2.1016	16.4165	53.2	27.3	15.2	243.54	18.8	18003.764433	1	82	3	5	5	3	49	1	2	2	NA
1090	23397	1	39	29.72	92.9	57	25	3	2	2	2	2	2.4242	16.254	55.7	27.8	44.6	545.38	24.9	69980.141798	1	21	3	4.08	4	3	6	2	2	NA	NA
1091	23400	1	38	26.22	78	52	11	NA	2	2	2	2	0.996	16.0218	18.9	78.9	41.6	171.95	28.5	77518.621658	2	20	3	1.82	3	NA	NA	2	2	NA	NA
1092	23405	2	36	35.35	123.5	216	27	1	2	2	2	2	2.8176	32.2061	60.6	152.7	34.7	37.64	60.7	17706.000863	1	73	3	1.92	3	3	40	2	1	1	NA
1093	23408	1	42	26.75	92.7	484	40	99	2	2	2	2	1.6896	38.7774	38.5	30.1	84.3	254.61	10.4	29240.152206	1	36	1	1.9	1	2	NA	2	2	NA	NA
1094	23412	1	42	34.76	117.2	106	48	6	2	2	2	2	2.2035	27.655	65.5	13.1	59.2	289.3	19.5	4441.239653	1	71	1	1.18	1	3	40	2	2	NA	NA
1095	23413	2	30	29.48	104.1	251	14	1	2	2	2	2	3.3653	58.3286	75.3	60.8	32.4	456.82	60.9	30651.145257	2	78	3	1.29	4	3	1	2	1	1	0
1096	23415	2	31	33.11	116.2	185	46	NA	2	2	2	2	1.3842	26.0528	40.9	6.2	41.4	359.41	31.3	108066.407727	1	46	3	3.83	3	1	NA	2	2	2	NA
1097	23418	2	31	24.34	84.3	69	9	3	2	2	2	2	1.4477	15.0698	92.5	25	32.5	183.76	24	67000.241979	2	21	3	0.22	3	1	NA	2	2	NA	0
1098	23420	1	43	26.1	85	111	12	NA	2	2	2	2	1.3056	30.929	65.5	83.5	10.4	594.83	36.2	2335.933892	2	29	1	1.59	1	NA	NA	2	2	2	0
1099	23422	2	35	31.34	105.5	206	5	NA	2	2	2	2	2.111	40.635	75.3	93.1	21.9	374.9	34.2	55634.2759	2	64	3	4.56	4	NA	NA	2	1	1	0
1100	23423	1	43	28.83	102.9	NA	NA	NA	2	2	2	2	3.0609	34.2727	33.6	42	78.5	191.88	27	70335.850584	1	51	3	5	5	NA	NA	1	2	1	NA
1101	23424	2	32	31.17	97.8	467	25	3	2	2	2	2	1.7633	32.6009	45.9	62.5	36.8	228.78	18.8	77867.487615	2	27	3	0	3	1	NA	2	2	NA	NA
1102	23426	1	34	37.34	114	223	133	1	2	2	2	2	2.3337	41.6335	53.2	54.5	7.1	405.9	36	2686.337576	2	62	1	1.61	1	NA	NA	2	2	NA	0
1103	23427	2	33	21.23	84.7	NA	NA	1	NA	NA	NA	NA	NA	NA	NA	NA	46.8	NA	NA	14853.623471	2	66	4	4.47	2	1	NA	2	1	NA	0
1104	23430	1	31	31.37	101.1	97	21	1	2	2	2	2	1.9295	27.4925	80.3	55.6	420.1	600.73	41.2	91339.159911	1	34	3	2.55	4	NA	NA	2	2	2	0
1105	23432	1	34	31.14	110.5	61	233	3	2	2	2	2	2.1403	25.542	60.6	79.5	85.5	487.82	54.4	3801.395997	1	68	1	2.29	1	NA	NA	1	1	2	0
1106	23434	2	42	30.69	98.6	50	23	NA	2	2	2	2	2.8064	20.9444	55.7	50	29.5	326.93	26.5	25405.9835	1	21	4	1.44	2	NA	NA	2	2	NA	NA
1107	23435	2	32	37.21	132.2	194	23	1	2	2	2	2	2.229	45.0004	72.9	60.2	132.3	194.09	48.9	47037.994025	1	76	3	4.13	5	3	25	1	1	1	0
1108	23437	2	37	24.19	NA	NA	NA	NA	NA	NA	NA	NA	NA	NA	NA	NA	NA	NA	NA	117178.325732	2	42	3	4.47	3	1	NA	2	2	2	NA
1109	23438	1	38	31.02	110.3	98	26	1	2	2	2	2	2.184	16.1379	45.9	19.9	36	275.27	20.2	75847.181682	1	28	3	3.12	4	NA	NA	2	2	NA	NA
1110	23439	1	43	22.25	86.5	519	48	NA	1	2	2	2	2.4207	54.2419	63.1	44.9	36.2	428.04	21.5	31014.800189	2	69	2	0.53	1	NA	NA	1	1	1	NA
1111	23440	1	42	24.05	83.6	38	18	5	2	2	2	2	1.5242	12.7013	21.4	72.7	43.8	360.88	21.1	5763.39304	1	20	1	0.82	2	NA	NA	2	NA	NA	NA
1112	23442	2	37	25.17	84.8	113	19	NA	2	2	2	2	2.2039	20.5961	33.6	86.9	90.7	243.54	15.2	32978.531238	2	27	4	3.6	4	NA	NA	2	2	2	NA
1113	23446	2	31	32.65	103.4	125	18	1	2	2	2	2	1.7256	37.8254	60.6	73.2	78.8	441.32	35.3	34249.320231	2	63	3	1.08	1	NA	NA	2	2	NA	NA
1114	23447	1	34	44.9	120.9	151	19	NA	2	2	2	2	2.0719	37.1984	45.9	53.9	64	521.03	61.2	4734.929231	2	60	1	2.02	4	NA	NA	2	1	1	0
1115	23449	2	30	21.36	82.1	45	10	2	2	2	2	2	1.5217	24.8686	112	55.1	75.5	323.98	41	76812.716088	2	37	3	5	5	NA	NA	2	2	2	0
1116	23450	1	38	23.54	89.4	91	9	NA	2	2	2	2	1.7176	25.6813	23.8	53.4	27	405.16	12.9	32631.815624	2	23	1	1.44	3	NA	NA	2	2	2	NA
1117	23451	1	29	33.47	114.5	75	32	3	2	2	2	2	1.8031	19.5512	48.3	55.6	31.9	308.48	24.5	111789.767859	2	47	3	NA	5	3	2	2	2	2	0
1118	23454	1	34	31.04	107.8	227	63	10	2	2	2	2	2.3219	30.186	63.1	9.1	34.9	360.14	15.9	114988.827697	1	45	3	5	3	NA	NA	2	2	NA	NA
1119	23455	2	42	24.98	87.1	71	13	NA	2	2	2	2	1.8	20.3407	72.9	86.9	85.9	499.63	31	29264.810557	1	28	1	NA	5	NA	NA	2	2	2	NA
1120	23456	2	36	19.16	78.7	80	35	2	1	2	1	2	3.1307	39.3811	99.8	72.7	45.1	499.63	25.4	23269.771283	1	48	1	2.15	4	1	NA	2	2	2	0
1121	23457	2	38	26.34	92.9	202	26	NA	2	2	1	2	1.2795	18.5296	28.8	39.2	32.7	335.79	20.4	5167.559361	2	72	1	NA	1	3	20	1	1	NA	NA
1122	23463	2	33	20.04	78	106	7	2	2	2	2	2	2.2576	23.6612	119	27.3	7.1	238.37	21.5	73788.600301	2	24	3	1.28	3	1	NA	2	2	2	NA
1123	23464	2	34	39.73	107.7	65	22	NA	2	2	2	2	1.4104	21.2463	72.9	47.7	14.3	156.46	19	127044.107073	2	48	3	5	5	NA	NA	2	1	1	0
1124	23465	2	37	27.95	98.1	78	16	1	2	2	2	2	1.8963	22.7556	72.9	58.5	84.9	281.92	32.8	80529.024834	1	26	3	1.61	5	NA	NA	2	2	NA	0
1125	23466	1	31	22.55	79.4	151	14	NA	1	2	2	2	1.8363	25.4723	40.9	48.8	13.6	331.36	17.4	22815.017729	2	48	1	0.2	1	1	NA	2	1	1	0
1126	23467	1	31	33.09	107.7	160	26	NA	2	2	2	2	1.7162	35.6195	58.1	76.1	25.9	477.49	31	22815.017729	2	48	1	0.78	1	NA	NA	2	1	2	NA
1127	23470	1	32	25.95	101	50	12	2	2	2	2	2	2.4887	36.7573	63.1	100.5	142.8	236.9	38.1	56288.301639	1	69	3	3.14	5	NA	NA	2	1	2	0
1128	23471	1	39	31.19	104	112	27	1	2	2	2	2	1.9895	42.6087	63.1	40.9	34.6	444.28	31.5	47614.649329	2	61	5	5	5	NA	NA	2	2	1	0
1129	23472	2	32	32.75	110	368	20	NA	2	2	2	2	4.9754	56.6104	48.3	48.8	130.6	672.32	264.6	28157.683468	2	81	3	1.24	3	NA	NA	1	1	1	0
1130	23473	2	36	27.38	NA	187	47	NA	2	2	2	2	1.728	21.1534	36	2.3	10.4	531.36	14.9	17706.000863	1	71	3	0.64	3	3	2	1	1	1	0
1131	23476	1	34	33.6	108	76	11	NA	2	2	2	2	1.8569	13.8159	23.8	16.5	54.1	250.18	15.9	5571.899012	2	80	1	0.76	1	3	25	1	1	2	NA
1132	23477	1	31	25.2	93.8	NA	NA	NA	NA	NA	NA	NA	NA	NA	NA	NA	NA	NA	NA	24290.434859	1	42	1	2.12	2	2	NA	2	2	NA	NA
1133	23478	2	31	37.3	122.6	222	34	NA	2	2	2	2	3.1838	26.9352	50.8	58.5	53.4	230.26	27.4	42944.872591	2	51	5	0.75	4	NA	NA	1	1	1	NA
1134	23480	2	38	30.46	108.9	155	13	1	2	2	2	2	0.8511	48.0886	124	56.8	NA	299.63	29.9	4073.171299	2	36	1	5	4	NA	NA	2	1	2	0
1135	23481	1	42	29.94	98.8	187	10	1	2	2	2	2	1.8258	37.4771	36	68.7	7.1	320.29	6.6	15345.495497	2	49	1	2.79	1	NA	NA	2	2	1	NA
1136	23483	2	38	27.81	94.3	582	126	5	2	2	2	2	2.6165	42.5158	48.3	35.2	78.9	470.11	23.1	47657.7597	1	39	1	1.33	4	3	10	2	2	NA	NA
1137	23484	2	33	30.27	90.3	NA	NA	1	NA	NA	NA	NA	NA	NA	NA	NA	NA	NA	NA	26822.609368	1	29	4	1.84	5	NA	NA	2	1	2	0
1138	23485	2	40	20.22	78.5	71	12	1	2	2	2	2	1.6073	23.5683	45.9	58.5	18.6	279.7	27.6	62338.557049	2	21	5	0.48	4	NA	NA	2	2	NA	NA
1139	23487	1	32	31.99	109.2	95	13	2	2	2	2	2	1.8907	15.8593	55.7	89.7	NA	142.43	22.2	39275.807359	1	72	3	5	5	3	48	1	1	2	0
1140	23488	2	40	24.97	93.2	182	31	2	2	2	2	2	2.3117	31.9972	82.7	68.1	50.6	321.77	36.5	82563.243327	1	40	3	5	4	2	NA	2	2	2	NA
1141	23490	2	41	35.91	113.7	85	133	NA	1	2	2	2	2.281	29.9538	43.4	4.5	10.3	171.22	17.7	17788.790851	2	77	4	NA	1	3	31	1	1	2	NA
1142	23491	2	42	21.45	81.7	123	21	NA	1	2	2	2	1.358	29.2572	63.1	69.3	41.8	577.12	21.7	2534.317967	1	84	1	0.1	1	NA	NA	2	1	NA	NA
1143	23495	1	29	23.39	78.6	232	13	2	2	2	2	2	2.3138	44.1412	82.7	76.1	321.3	289.3	60.2	89719.775286	1	30	3	4.91	3	2	NA	2	2	2	0
1144	23498	2	38	24.49	84.2	76	14	3	1	2	2	2	2.1777	62.3921	90.1	78.9	21.1	1035.41	27	4839.821991	2	68	1	1.12	3	NA	NA	2	2	2	0
1145	23499	2	43	27.2	100.6	223	29	NA	2	2	2	2	3.7019	32.1829	68	51.7	60.9	148.34	45.3	43148.457676	2	66	3	3.36	4	3	7	2	2	1	0
1146	23500	2	40	30.85	101.2	254	164	NA	2	2	2	2	2.376	37.4074	72.9	86.3	68.8	252.4	55.7	3581.783435	2	66	1	NA	1	NA	NA	2	2	1	0
1147	23502	1	34	25.56	93.4	136	23	6	2	2	2	2	2.0373	21.8268	31.2	44.9	28.2	219.19	11.1	23798.108486	1	42	1	0.67	4	1	NA	1	1	NA	NA
1148	23505	2	31	28.64	107.5	388	19	NA	2	2	2	2	2.4193	70.9603	63.1	9.7	34.4	1273.79	15.6	58511.441927	2	77	3	1.12	1	NA	NA	2	1	1	0
1149	23507	2	29	26.83	95.9	68	24	2	2	2	2	2	2.7739	32.0436	48.3	55.6	74.5	402.21	27.6	12934.052493	1	64	4	NA	4	1	NA	2	1	1	0
1150	23508	1	30	18.24	67.3	54	20	2	2	2	2	2	1.3772	17.6704	50.8	2.3	7.1	256.09	18.3	68796.458977	2	25	3	4.45	5	NA	NA	2	2	NA	NA
1151	23509	1	36	16.91	65.2	42	6	NA	2	2	2	2	1.0854	15.9521	18.9	8.5	26.8	NA	NA	30986.326496	2	21	4	0.31	2	1	NA	2	2	NA	NA
1152	23511	2	43	24.03	84.6	151	30	NA	2	2	2	2	2.2625	38.104	48.3	88	380.4	1011.8	43.9	42129.377505	2	52	2	2.99	4	NA	NA	2	2	NA	0
1153	23517	1	32	38.58	122.4	182	18	NA	2	2	2	2	1.7165	23.7076	31.2	18.7	63	270.85	17.9	93639.883815	2	57	3	2.23	5	3	10	1	1	1	NA
1154	23519	1	29	32.34	122.4	75	19	2	2	2	2	2	1.645	20.0621	65.5	10.8	180.1	491.51	65.7	49913.605577	1	67	3	4.59	4	3	11	2	1	1	0
1155	23520	2	37	26.89	97.1	134	32	3	2	2	2	2	2.2042	21.5946	63.1	52.8	183.8	253.87	27.2	80529.024834	1	24	3	3.54	3	2	NA	2	2	NA	0
1156	23521	1	41	NA	NA	396	18	NA	2	2	2	2	3.0312	35.3176	16.5	32.9	56.5	268.63	10.6	25488.344933	2	59	4	0.81	5	2	NA	1	1	2	NA
1157	23524	2	39	26.08	101.6	166	20	NA	1	2	2	2	2.3498	28.1426	53.2	42.6	34.6	271.58	41.4	38128.587383	2	76	3	0.98	3	NA	NA	1	1	1	NA
1158	23529	2	35	36.63	121.2	39	13	1	2	2	2	2	1.7162	38.313	45.9	72.7	31.5	356.45	15.6	13486.959404	2	62	4	0.48	4	NA	NA	2	1	1	NA
1159	23530	1	33	22.71	84	74	24	2	2	2	2	2	2.2067	30.9523	117	99.4	49.1	283.39	24.7	76812.716088	2	38	3	5	5	NA	NA	2	2	2	NA
1160	23531	1	32	25.87	NA	NA	NA	NA	NA	NA	NA	NA	NA	NA	NA	NA	NA	NA	NA	39259.34312	1	70	3	4.13	1	1	NA	2	1	1	NA
1161	23532	2	30	27.28	91.5	88	12	NA	2	2	2	2	2.2793	57.9107	85.2	88.6	64.6	153.5	54.4	45999.318869	2	67	3	5	5	NA	NA	2	2	1	0
1162	23540	1	34	NA	96.2	46	93	4	2	2	2	2	0.2995	11.2617	48.3	3.4	15.8	261.25	23.3	21851.230856	1	48	1	0.22	1	NA	NA	2	NA	NA	NA
1163	23542	1	29	21.56	78.8	78	13	3	2	2	2	2	1.8988	15.4645	90.1	86.9	53.4	235.42	22.7	43172.65323	1	20	3	1.05	2	NA	NA	2	2	NA	0
1164	23549	1	41	25.24	94.3	64	40	NA	2	2	2	2	2.318	26.1922	18.9	91.4	7.1	338	20.8	13772.957093	1	61	4	2.78	3	3	20	2	1	1	0
1165	23550	1	34	33.76	109.4	54	46	8	2	2	2	2	1.5992	16.1147	72.9	36.3	48	439.11	17	42041.874784	1	35	1	2.12	3	NA	NA	2	1	1	NA
1166	23553	2	34	24.55	96.2	102	29	12	2	2	2	2	2.1452	27.5157	102	6.8	13.8	790.4	11.8	44870.417078	1	44	3	0.89	2	1	NA	2	2	NA	NA
1167	23554	2	37	16.79	71.7	61	16	2	2	2	2	2	1.6663	24.6596	72.9	23.3	82.4	450.92	41.9	82303.638318	2	27	3	3.2	4	3	1	2	2	NA	0
1168	23556	2	31	24.03	NA	93	21	NA	2	2	2	2	2.4964	26.5869	92.5	23.8	85.2	477.49	27	79835.145585	1	26	3	1.91	3	NA	NA	2	2	NA	NA
1169	23557	2	30	27.1	84.7	131	34	1	2	2	2	2	2.8668	81.3397	107	141.4	87	492.98	41.9	68985.000292	2	56	3	5	4	3	25	2	2	1	0
1170	23558	1	33	24.65	93	119	12	2	2	2	2	2	1.7692	20.0389	105	55.1	7.1	171.95	13.4	5759.770886	2	22	3	0.48	3	3	5	2	2	NA	0
1171	23559	1	32	46.14	138.5	169	20	NA	2	2	2	2	1.6656	28.1194	68	71	83.5	467.89	44.2	32921.129967	2	63	3	3.56	3	3	26	2	2	NA	0
1172	23561	1	34	27.58	96.4	148	27	NA	2	2	2	2	2.8724	20.6426	33.6	18.2	42.7	8185.9	27	21851.230856	1	49	1	0.36	1	3	15	2	2	NA	NA
1173	23563	1	29	37.54	112.2	176	36	NA	2	2	2	2	1.4369	25.2866	38.5	3.4	7.1	186.71	14.3	55320.341597	2	40	3	0.67	4	1	NA	2	2	NA	NA
1174	23567	1	29	24.91	97.1	170	11	1	2	2	2	2	2.6591	26.2386	92.5	15.3	66.8	311.44	15.2	89719.775286	1	37	3	5	5	NA	NA	2	1	NA	NA
1175	23568	2	40	25.55	87	214	21	2	2	2	2	2	2.0841	14.8376	38.5	31.8	71.5	344.65	28.8	26203.735625	1	24	1	0.64	2	3	2	2	2	2	0
1176	23569	2	30	20.41	73.8	66	17	3	2	2	2	2	2.7373	24.59	60.6	62.5	300.6	422.14	30.4	91098.18363	2	41	3	1.6	4	3	5	2	2	NA	0
1177	23573	1	33	24.67	93.1	113	19	1	2	2	2	2	2.568	33.7619	55.7	73.2	47.2	338.74	58	80489.514464	1	39	3	4.62	5	1	NA	2	2	NA	0
1178	23574	2	30	25.77	92	68	9	NA	2	2	2	2	1.7689	21.2463	75.3	101.6	325.6	642.8	58.4	71805.226342	2	34	3	1.6	4	NA	NA	2	2	NA	0
1179	23577	1	38	41.19	108.3	199	18	4	2	2	2	2	2.0157	26.8888	43.4	18.2	60.2	232.47	19	77518.621658	2	28	5	3.79	4	1	NA	2	2	2	NA
1180	23578	1	35	27.64	95	72	11	2	2	2	2	2	2.5907	52.988	85.2	83.5	66.6	576.38	44.2	94677.198472	1	40	3	5	5	3	23	2	1	1	0
1181	23579	2	36	23.7	86.4	45	22	1	2	2	2	2	2.1128	36.0142	68	130	218.2	1507	127.1	43753.154283	1	73	3	4	3	3	35	2	1	1	0
1182	23580	2	33	32.88	106.4	61	33	4	2	2	2	2	1.7713	26.2618	21.4	40.3	19.5	283.39	17.9	28737.160479	2	43	4	3.45	5	1	NA	2	2	2	0
1183	23582	2	41	26.87	94.7	57	14	NA	1	1	2	2	1.595	20.7587	40.9	66.4	66.1	401.47	15.9	43159.868623	1	30	5	NA	2	NA	NA	2	2	NA	NA
1184	23583	2	32	37.13	108.6	257	18	NA	2	2	2	2	1.2875	18.2045	33.6	12.5	35.1	443.54	19.5	35579.915898	2	34	1	2.06	1	NA	NA	2	2	NA	NA
1185	23585	1	36	31.4	100.1	122	33	NA	1	2	2	2	1.8352	33.7619	28.8	72.1	11	463.46	26.5	20311.972879	2	79	4	5	3	NA	NA	2	2	2	0
1186	23586	2	35	29.21	94.9	85	21	1	2	2	2	2	1.6205	20.8051	87.6	51.7	7.1	199.26	27.4	107288.730598	2	41	3	3.63	5	NA	NA	2	2	1	0
1187	23587	1	43	26.84	91.5	53	15	NA	2	2	2	2	1.3758	18.6457	36	76.7	113.4	178.6	10.6	23790.450708	2	29	1	0.99	2	NA	NA	2	2	NA	NA
1188	23588	1	34	37.86	107.4	196	22	NA	2	2	2	2	2.2915	30.2789	26.3	40.3	14.9	247.23	31.3	4049.798932	2	61	1	2.49	1	NA	NA	1	1	2	NA
1189	23591	2	30	51.54	138.1	57	21	3	2	2	2	2	1.1115	20.9677	53.2	36.9	7.1	254.61	8.4	93751.045208	2	45	3	4.08	4	1	NA	2	1	2	NA
1190	23592	2	40	17.18	67	NA	NA	NA	NA	NA	NA	NA	NA	NA	NA	NA	NA	NA	NA	63851.330304	2	22	3	2.15	5	NA	NA	2	2	NA	NA
1191	23593	2	34	25.41	96.2	98	14	NA	2	2	2	2	2.1742	49.505	70.4	83.5	7.1	295.94	44.2	60663.430941	2	60	3	NA	3	NA	NA	2	2	1	0
1192	23594	1	41	32.04	114.7	264	12	NA	2	2	2	2	2.096	31.0916	23.8	13.1	22.6	284.87	20.2	36714.045234	2	51	3	0.63	1	1	NA	1	9	1	0
1193	23595	2	35	34.24	112.1	257	62	3	2	2	2	2	2.6231	39.8455	60.6	23.8	23.5	276.01	13.6	99805.816541	1	44	3	4.83	5	3	3	2	2	1	0
1194	23596	2	29	29.6	109.3	122	20	12	2	2	2	2	2.9227	22.6859	99.8	38.6	29.8	350.55	19	74620.576664	1	33	3	2.4	5	1	NA	2	2	NA	NA
1195	23598	2	41	35.1	114	155	30	NA	1	2	2	2	1.3161	26.7262	36	8.5	61.5	392.62	6.8	19485.940478	2	80	5	NA	1	NA	NA	2	1	2	0
1196	23600	1	39	27.92	105.5	116	14	2	1	2	2	2	2.073	33.5065	63.1	82.3	653.5	335.79	38.7	85739.74715	1	39	3	1.34	5	NA	NA	2	1	2	0
1197	23601	2	30	22.56	85.4	NA	NA	3	NA	NA	NA	NA	NA	NA	NA	NA	NA	NA	NA	73113.20813	1	31	3	1.4	3	3	4	2	1	2	0
1198	23602	2	34	31.15	111.2	98	42	10	2	2	1	2	1.4456	22.8717	55.7	55.1	7.1	290.77	30.8	48677.961438	2	43	3	0.53	4	1	NA	2	2	NA	NA
1199	23605	2	34	20.82	90.7	111	25	1	2	2	2	2	1.7253	28.3748	53.2	13.1	7.1	180.81	17.7	11211.798358	1	85	3	1.24	1	3	60	2	1	2	0
1200	23607	1	33	21.4	81.4	56	8	2	2	2	2	2	1.7724	30.7201	70.4	115.3	102.2	297.41	45.3	100288.973175	2	43	3	5	5	NA	NA	2	2	2	0
1201	23608	1	43	20.89	81	52	19	1	2	2	2	2	2.0112	66.4556	70.4	123.2	446	803.68	67	43514.876527	2	66	3	3.22	5	3	30	2	1	2	0
1202	23610	1	29	32.25	99.8	113	19	1	2	2	2	2	1.4421	24.9615	31.2	11.9	7.1	261.99	14.7	108626.466806	2	40	3	3.14	4	1	NA	2	2	1	0
1203	23614	2	39	46.18	121.3	108	14	2	2	2	2	2	1.8366	17.0667	28.8	9.7	40.9	245.02	16.8	57706.919182	2	68	3	NA	4	NA	NA	2	1	1	0
1204	23615	2	33	28.36	90.6	126	63	2	2	2	2	2	2.6633	29.0482	50.8	29.5	43.2	249.44	17.9	28077.287958	1	31	4	3.6	4	NA	NA	2	2	NA	0
1205	23617	2	32	30.98	111.2	199	16	NA	2	2	2	2	2.5917	27.121	63.1	16.5	59.3	397.78	29.2	49377.361846	1	48	3	0.06	1	3	10	2	1	2	NA
1206	23618	2	41	40.99	118.7	91	25	NA	1	2	2	2	1.3765	25.4259	48.3	57.9	32.5	416.97	29.9	27112.737493	1	47	4	0.84	2	NA	NA	2	2	NA	NA
1207	23619	2	35	17.66	75.6	78	22	2	2	2	2	2	2.0733	24.9847	28.8	12.5	10.8	174.91	9.3	83217.040003	2	52	3	5	4	1	NA	2	2	2	NA
1208	23624	1	38	22.81	90.2	50	14	NA	2	2	2	2	1.7455	17.7865	53.2	70.4	68.2	372.69	19.3	74050.201301	1	20	3	4.35	4	NA	NA	2	2	NA	NA
1209	23628	1	38	34.48	113.8	176	9	99	2	2	2	2	1.4041	24.5668	26.3	1.7	7.1	211.07	11.3	86985.406215	1	39	5	0.78	2	3	3	1	2	2	0
1210	23633	2	40	24.28	84.3	144	19	2	2	2	2	2	2.3145	31.2077	87.6	63.6	11.9	377.12	33.1	44125.152156	2	32	3	0.77	2	1	NA	2	2	9	NA
1211	23636	1	29	29.32	115.1	364	24	NA	2	2	2	2	5.1178	102.1216	50.8	161.8	47.7	377.86	31.3	19601.149651	1	85	3	5	3	NA	NA	2	1	1	NA
1212	23637	1	31	23.09	71.8	45	25	2	2	2	2	2	1.5755	27.0977	68	59.1	54.9	426.56	24.5	113807.50175	2	40	3	2.79	4	NA	NA	2	2	NA	0
1213	23638	1	34	27.09	97.6	109	22	6	2	2	2	2	2.4004	28.2123	82.7	77.8	63	298.15	34.4	3693.456825	1	60	1	0.65	1	3	35	2	1	NA	NA
1214	23641	2	37	28.09	99.8	47	26	2	2	2	2	2	1.4132	15.6503	36	13.6	7.1	385.24	17.2	31293.951889	2	50	4	2.23	3	NA	NA	2	2	2	NA
1215	23642	2	36	31.64	103.4	150	37	2	1	2	1	2	0.7998	21.8268	33.6	48.8	40.1	239.85	17.9	33545.195408	1	52	4	2.76	1	2	NA	2	2	2	NA
1216	23643	1	30	28.37	100	118	91	4	2	2	2	2	2.5837	39.7526	68	55.6	65.1	346.86	21.7	82472.06549	1	31	3	3.9	5	NA	NA	2	2	NA	NA
1217	23644	2	38	28.13	91.6	210	14	NA	2	2	2	2	1.4795	38.5916	33.6	55.1	129.2	420.66	27.4	5032.105704	2	60	1	1.65	4	NA	NA	2	1	1	0
1218	23647	1	35	27.23	86.3	72	22	2	2	2	2	2	1.8261	23.3825	45.9	NA	7.1	379.33	25.8	77951.340966	2	37	3	5	4	2	NA	2	2	2	NA
1219	23649	2	36	21.75	NA	NA	NA	NA	NA	NA	NA	NA	NA	NA	NA	NA	NA	NA	NA	33545.195408	1	48	4	1.86	2	1	NA	2	1	NA	NA
1220	23650	2	37	22.62	104.9	125	61	NA	2	2	2	2	1.1573	25.2401	63.1	26.1	99.3	413.28	30.6	16493.16909	1	73	3	1.72	3	1	NA	1	2	1	0
1221	23653	2	35	27.11	97.4	151	10	3	2	2	2	2	3.1377	42.7712	112	59.1	70.8	615.49	60.9	51299.669901	2	75	3	1.72	3	NA	NA	2	1	2	0
1222	23659	2	38	36.54	107.4	62	37	1	2	2	2	2	1.2107	22.7556	48.3	67.6	7.1	535.05	43.7	45743.83099	2	23	1	3.71	4	3	3	2	1	NA	NA
1223	23660	2	42	22.12	79.4	90	20	NA	2	2	2	2	2.3292	91.5797	94.9	105	11.8	521.77	50.5	6444.084231	2	29	2	2.12	4	NA	NA	2	2	2	0
1224	23661	2	30	27.88	100	39	7	NA	2	2	2	2	1.9194	33.2975	48.3	236.2	23.9	248.71	44.4	34059.049257	1	79	3	1.6	3	NA	NA	2	1	NA	0
1225	23662	1	37	22.54	NA	51	13	NA	2	2	2	2	1.4177	23.1271	38.5	69.3	45.5	564.57	34	32029.85047	2	20	5	4.3	3	NA	NA	2	2	NA	0
1226	23666	1	38	33.23	101.9	87	13	NA	2	2	2	2	1.0759	24.8454	80.3	48.3	7.1	384.5	34.9	19535.86269	2	54	1	2.1	1	NA	NA	2	2	2	NA
1227	23667	2	37	27.74	103.7	95	33	2	2	2	2	2	2.8905	37.361	60.6	59.1	60.6	367.52	40.5	106423.081317	1	47	3	5	5	NA	NA	2	2	2	0
1228	23672	2	40	25.65	85	240	13	1	2	2	2	2	1.9455	17.7633	94.9	50	79	429.52	13.4	26878.507296	2	21	1	1.4	4	NA	NA	2	2	NA	NA
1229	23674	2	42	28.3	94.2	67	17	NA	2	2	2	2	1.7783	21.7571	33.6	74.9	37.2	458.3	23.3	34295.937825	2	33	4	5	4	NA	NA	2	2	2	0
1230	23675	1	41	36.37	102.3	119	18	4	1	2	2	2	2.2025	38.7774	87.6	71	121.3	821.39	36.7	13343.001301	2	63	4	5	3	NA	NA	2	1	1	0
1231	23680	1	34	38.63	114.8	220	5	NA	2	2	2	2	0.7893	31.8346	75.3	48.3	7.1	148.34	13.4	34355.790769	2	22	1	0.68	2	NA	NA	2	2	2	0
1232	23682	1	33	29.59	109.3	144	16	2	2	2	2	2	1.8275	39.9848	70.4	56.8	42.5	295.2	32.8	18569.113477	2	80	3	1.29	3	3	14	2	2	1	0
1233	23683	2	34	35.94	128	354	40	NA	2	2	2	2	2.4168	32.5544	60.6	11.9	20.1	138.01	16.3	40063.497944	1	58	3	1.07	1	NA	NA	1	1	1	NA
1234	23684	1	34	36.38	118.6	108	28	NA	2	2	2	2	1.7972	16.9738	48.3	21	78.5	259.04	24.5	4326.814788	2	83	1	0.99	1	3	30	2	1	NA	NA
1235	23690	1	30	26.13	103	NA	NA	2	NA	NA	NA	NA	NA	NA	NA	NA	NA	NA	NA	33331.984717	2	38	4	3.45	2	NA	NA	2	2	9	0
1236	23692	1	40	25.57	101	157	16	2	2	2	2	2	2.0276	24.1488	70.4	30.7	16.5	250.18	17.4	101199.12975	1	42	3	4.45	3	1	NA	2	2	NA	0
1237	23694	2	38	28.09	106.2	349	35	2	2	2	2	2	2.3903	37.5003	60.6	58.5	66	114.39	39.9	25372.411478	1	59	1	0.6	2	3	10	1	1	1	NA
1238	23696	2	34	18.18	82.9	93	44	4	2	2	2	2	1.6286	23.5451	28.8	6.8	7.1	288.56	17.4	99077.319314	1	39	3	1.29	4	1	NA	2	2	2	0
1239	23697	2	29	33.14	120.3	77	38	1	2	2	2	2	1.4694	27.3067	43.4	33.5	30.4	397.78	29.2	83744.683273	1	71	2	3.2	3	1	NA	3	2	1	0
1240	23698	2	30	30.96	110	71	11	4	2	2	2	2	2.222	24.381	85.2	51.1	41.3	238.37	28.1	77003.332029	1	55	3	3.2	3	3	24	2	1	1	0
1241	23702	2	41	24.69	92.2	77	25	NA	2	2	2	2	2.6971	18.2741	53.2	7.4	37.7	367.52	9.5	8056.467141	1	83	5	NA	1	NA	NA	1	2	1	1
1242	23703	2	41	24.27	92.7	72	41	NA	2	2	2	2	1.4533	25.6117	36	54.5	20.7	358.67	13.4	14252.931933	1	65	4	2.14	3	NA	NA	2	2	1	NA
1243	23705	1	33	26.93	90.7	184	53	2	2	2	2	2	2.125	18.576	43.4	23.8	25.4	183.02	26.3	42415.396542	2	70	3	1.76	3	NA	NA	3	1	1	NA
1244	23706	2	34	27.82	90.4	102	20	1	2	2	2	2	1.7972	28.7464	70.4	27.3	19.1	576.38	31.5	62947.175984	2	24	3	0.93	3	3	1	2	2	1	0
1245	23709	1	37	18.98	82.1	106	9	NA	2	2	2	2	1.3357	0.952	80.3	84	7.1	531.36	48	8845.188572	2	26	3	1.64	4	NA	NA	2	2	NA	0
1246	23710	2	34	31.47	121.7	274	13	1	2	2	2	2	2.0929	25.751	45.9	89.7	45.1	155.72	29.2	54773.401965	2	60	3	5	3	1	NA	2	1	2	0
1247	23711	1	32	28.57	NA	NA	NA	NA	NA	NA	NA	NA	NA	NA	NA	NA	NA	NA	NA	96892.203332	1	38	3	3.8	2	3	16	2	2	2	NA
1248	23713	1	30	24.71	94	119	23	NA	1	2	2	2	2.4751	24.2417	28.8	53.4	50.1	335.79	42.6	24350.566058	1	44	4	NA	4	3	6	2	2	NA	NA
1249	23715	2	35	31.82	116	186	18	NA	2	2	2	2	2.2147	27.1442	68	68.1	73.2	339.48	18.1	15287.252981	1	69	4	2.69	4	NA	NA	2	1	2	NA
1250	23721	1	38	35.61	105.1	NA	NA	NA	NA	NA	NA	NA	NA	NA	NA	NA	NA	NA	NA	18127.720539	2	52	1	1.36	1	NA	NA	2	2	NA	NA
1251	23722	1	37	27.41	101	72	19	NA	2	2	2	2	1.9019	27.7943	33.6	46.6	35.9	1152.02	24	15143.424496	2	63	4	0.89	1	3	29	2	1	1	NA
1252	23724	2	31	30.59	98.5	57	12	2	2	2	2	2	1.5514	22.6163	82.7	50.5	11.6	318.08	20.6	91134.35238	2	34	3	2.39	3	NA	NA	2	2	NA	NA
1253	23729	2	32	31.3	112.5	129	127	5	2	2	2	2	2.1187	19.946	53.2	16.5	30.2	543.17	17.7	92784.175497	1	21	3	3.45	2	3	8	2	2	1	0
1254	23730	2	31	27	102	375	47	NA	2	2	2	2	2.2957	65.4107	55.7	NA	96.5	346.86	74.3	56405.943288	1	69	3	3.52	5	3	40	2	2	2	0
1255	23731	2	34	19.97	77	118	9	NA	2	2	2	2	1.5521	31.9275	92.5	27.3	16.5	199.26	17	97261.242503	2	53	3	1.29	1	1	NA	2	2	1	NA
1256	23732	2	43	20.43	72.6	77	45	6	1	2	2	2	2.7806	24.4042	53.2	39.2	17	400	27.9	95358.132084	1	34	2	1.85	2	2	NA	2	2	NA	NA
1257	23733	2	40	NA	NA	167	22	NA	2	2	2	2	2.0031	28.8392	33.6	4	11.5	236.16	28.3	3436.291946	1	65	1	0.72	1	1	NA	2	1	1	NA
1258	23734	1	39	26.85	86.2	36	13	3	2	2	2	2	2.1452	16.045	53.2	44.9	51	394.83	17	69980.141798	1	20	3	4.08	3	1	NA	2	2	2	NA
1259	23735	2	33	25.17	94	83	6	NA	2	2	2	2	1.5322	35.8285	107	74.9	81.3	366.79	44.6	7645.778173	2	30	3	2.17	5	NA	NA	2	2	2	0
1260	23739	2	42	19.32	71	33	10	NA	2	2	2	2	1.1234	36.9662	65.5	90.8	114	563.09	34.9	69891.483561	2	26	2	2.9	3	NA	NA	2	NA	NA	NA
1261	23740	1	43	30.99	99	99	16	1	2	2	2	2	1.5116	24.4739	65.5	63.6	51.3	1340.95	16.5	3278.521703	2	67	1	NA	1	3	25	2	2	1	NA
1262	23741	2	41	28.8	99.2	145	17	3	2	2	2	2	1.2801	16.3701	31.2	44.9	54.8	386.71	18.8	29211.715508	2	26	4	0.29	2	1	NA	2	2	NA	NA
1263	23742	2	39	28.96	104.6	78	21	NA	2	2	2	2	2.2601	24.0559	97.4	6.2	58.7	380.07	29.7	89525.733445	1	31	5	5	5	2	NA	2	1	1	NA
1264	23744	1	35	21.02	85	64	12	NA	1	2	2	2	1.5381	18.2509	80.3	15.3	42.3	204.43	24	12024.868473	1	85	4	0.17	1	NA	NA	2	1	2	NA
1265	23746	2	34	19.36	78.9	63	17	3	2	2	2	2	1.977	12.7478	87.6	1.7	71.2	309.22	15.2	38507.216692	1	52	3	0.64	3	1	NA	2	1	NA	NA
1266	23747	1	39	30.28	100.3	416	27	2	2	2	2	2	2.2562	38.7077	58.1	50	91.6	442.8	23.3	32128.533511	1	30	1	1.64	3	2	NA	2	2	NA	0
1267	23748	1	34	25.09	88.1	35	16	NA	2	2	2	2	1.7078	15.0001	31.2	21.6	7.1	396.31	11.3	31156.037116	2	37	1	0.23	2	NA	NA	2	2	NA	NA
1268	23749	2	35	35.4	103.4	118	10	2	2	2	2	2	1.7507	37.4539	63.1	73.8	30.8	436.9	38.1	7808.332059	2	32	3	5	5	NA	NA	2	2	1	0
1269	23754	2	32	43.14	127.3	167	62	NA	2	2	2	2	2.2164	23.5915	36	47.1	45.7	345.38	55.7	101756.115114	2	58	3	0.85	3	3	6	1	1	1	NA
1270	23756	2	37	27.24	92.6	131	62	NA	2	2	2	2	2.4067	30.8826	40.9	53.9	46.7	469.37	19	51024.36592	2	42	5	3.38	1	NA	NA	2	2	2	0
1271	23757	1	29	21.35	76	NA	NA	NA	NA	NA	NA	NA	NA	NA	NA	NA	NA	NA	NA	83198.518144	2	31	3	2.56	4	1	NA	2	2	NA	NA
1272	23758	2	43	31.28	111.8	277	6	2	2	2	2	2	1.1391	37.9647	70.4	59.1	69.6	236.16	38.5	4381.411289	2	36	1	2.39	3	NA	NA	2	2	NA	NA
1273	23760	1	31	23.01	80.5	33	14	1	2	2	2	2	2.1934	28.4909	65.5	67.6	50.6	557.93	44.6	43638.077566	1	50	3	1.11	5	3	24	2	2	NA	0
1274	23761	1	41	NA	NA	214	31	1	2	2	2	2	2.5865	26.6798	31.2	55.1	55.7	256.09	9.1	23319.165944	1	40	4	1.09	2	1	NA	1	1	9	NA
1275	23762	2	39	25.45	95	67	17	2	2	2	2	2	1.484	26.6333	60.6	53.4	64.4	330.62	33.5	20842.366331	1	84	3	4.8	5	NA	NA	2	1	1	0
1276	23763	1	33	25.29	96.3	105	40	1	2	2	2	2	2.3735	36.1071	65.5	42.6	106.5	292.99	37.6	30502.693888	1	70	2	5	5	3	30	2	2	1	0
1277	23764	2	31	25.87	96.4	134	18	NA	2	2	2	2	2.5694	39.4972	90.1	47.7	43.8	636.16	33.1	60017.425495	2	62	3	5	5	1	NA	2	2	NA	0
1278	23768	2	37	29.26	104.4	114	54	2	2	2	2	2	1.8335	26.9352	65.5	53.4	48.3	256.82	28.1	30575.369447	1	33	4	1.84	3	1	NA	2	2	1	NA
1279	23769	2	43	22.35	83.5	76	18	3	2	2	2	2	2.1281	21.1999	55.7	54.5	83	461.99	29.2	23985.122915	1	20	1	0.79	4	NA	NA	2	2	NA	NA
1280	23770	1	34	44.22	135	NA	NA	7	NA	NA	NA	NA	NA	NA	NA	NA	NA	NA	NA	40732.667576	1	23	1	1.97	3	NA	NA	2	2	NA	NA
1281	23772	2	37	20.35	75	82	11	1	2	2	2	2	2.5575	28.7464	87.6	69.3	127.4	245.75	38.1	90887.769531	2	57	3	4.62	5	NA	NA	2	2	1	0
1282	23773	1	42	24.51	88.5	213	18	2	2	2	2	2	1.4858	30.1396	53.2	48.3	112	657.56	23.6	14981.607493	1	41	1	2.09	1	1	NA	1	1	2	0
1283	23775	1	31	23.48	93.3	131	12	1	2	2	2	2	1.7305	44.7217	72.9	85.2	22.7	474.53	60	8594.89738	2	23	3	1.49	4	3	3	2	2	NA	0
1284	23776	1	37	22.79	81.8	71	10	12	2	2	2	2	1.2145	16.2076	45.9	70.4	23.5	233.21	17	78042.18698	2	22	3	4.59	4	3	3	2	2	NA	0
1285	23779	1	41	34.24	105.6	NA	NA	2	NA	NA	NA	NA	NA	NA	NA	NA	NA	NA	NA	26741.673298	2	48	4	2.47	3	1	NA	1	2	NA	NA
1286	23782	1	32	23.59	86.1	107	13	2	2	2	2	2	2.436	25.6581	77.8	49.4	61.7	698.89	37.4	99243.491856	1	31	3	5	4	1	NA	2	2	2	0
1287	23783	1	29	27.84	101.8	79	34	1	2	2	2	2	3.468	56.8658	97.4	56.8	91.8	267.16	43	22957.073725	2	85	3	NA	4	3	50	2	2	1	0
1288	23785	2	40	30.72	117.2	262	6	3	2	2	2	2	1.4523	52.3843	124	82.3	7.1	236.9	39.6	6459.355197	2	32	3	1.15	5	3	9	2	2	2	0
1289	23789	2	35	26.01	89.4	123	26	2	1	1	2	2	1.5772	20.2478	45.9	6.8	37.5	365.31	9.1	29080.281798	1	53	4	0.7	2	1	NA	2	2	2	NA
1290	23790	1	36	27.87	90.2	92	18	3	2	2	2	2	2.4639	19.6906	31.2	57.9	134.1	262.73	11.8	75499.59337	2	21	5	1.34	4	3	3	2	2	NA	NA
1291	23791	1	32	28.01	67.8	88	16	NA	2	2	2	2	1.6195	48.6923	90.1	90.3	962	509.96	65.2	55255.750014	2	72	3	2.06	3	NA	NA	2	2	2	0
1292	23792	1	38	31.89	107.3	147	29	1	2	2	2	2	1.5189	29.7448	31.2	30.7	24.4	295.94	40.3	4479.946875	2	76	1	1.34	1	NA	NA	1	2	1	0
1293	23793	2	32	33.61	120	127	23	NA	2	2	2	2	2.458	31.9275	68	61.9	187.8	346.86	61.8	47037.994025	1	75	3	3.71	5	3	40	2	1	1	0
1294	23795	2	35	36.11	123.4	90	13	NA	2	2	2	2	1.7773	19.6209	48.3	52.8	50.7	283.39	53.9	47887.280143	1	69	3	4	4	NA	NA	1	1	1	0
1295	23796	1	30	35.72	115.2	107	32	NA	2	2	2	2	3.2019	19.4584	38.5	30.7	10.4	329.89	70.2	13349.369391	2	68	4	2.89	2	3	12	2	1	1	0
1296	23798	2	32	24.98	95.5	212	13	NA	2	2	2	2	3.2145	59.6057	60.6	8.5	25.5	341.69	14.3	27624.634179	2	83	3	3.6	4	3	50	2	1	2	0
1297	23801	1	34	21.6	78.3	55	14	NA	2	2	2	2	1.373	23.1039	53.2	42.6	41.3	428.78	34	17991.607344	2	41	1	2.18	3	NA	NA	2	2	NA	NA
1298	23802	1	32	37.11	123.1	79	34	2	2	2	2	2	2.0394	31.6721	18.9	54.5	10.8	245.75	12.9	28932.162193	1	50	4	5	4	2	NA	2	1	1	NA
1299	23807	1	38	29.86	90.6	223	53	NA	2	2	2	2	1.691	30.7665	55.7	32.4	20.4	796.3	10.4	27353.260365	2	34	1	0.5	1	NA	NA	2	2	NA	NA
1300	23809	1	36	23.19	87	68	11	NA	2	2	2	2	1.0854	17.5079	26.3	42	15.7	254.61	26.3	29031.926679	2	55	4	5	5	3	16	2	2	NA	0
1301	23811	1	42	28.57	93.5	166	37	NA	2	2	2	2	1.8932	20.2711	60.6	34.1	46.4	423.61	13.1	6252.887243	1	38	4	3.71	4	1	NA	2	2	1	NA
1302	23814	2	39	36.84	117.7	202	19	1	2	2	2	2	2.5785	28.0265	58.1	22.7	102.5	336.53	19.7	100220.281407	1	43	3	4.91	3	NA	NA	2	1	2	NA
1303	23815	1	34	38.51	120.4	144	19	10	2	2	2	2	1.6415	17.0435	77.8	45.4	26	403.69	21.1	4288.632846	1	65	1	0.95	1	3	24	2	2	1	1
1304	23816	2	39	36.75	108.5	NA	NA	1	NA	NA	NA	NA	NA	NA	48.3	NA	95.8	232.47	34.9	15232.414766	2	62	4	0.38	4	3	46	1	1	1	0
1305	23819	2	32	31.6	106.1	55	18	NA	2	2	2	2	1.1817	16.8345	122	7.4	45.1	217.71	14.9	105916.080981	2	36	3	1.54	3	1	NA	2	2	NA	0
1306	23820	2	42	24.07	78.6	84	7	1	2	2	2	2	1.2564	36.8501	65.5	55.1	76.9	232.47	22	3404.282568	2	74	1	0.38	1	NA	NA	1	1	1	NA
1307	23823	1	42	44.25	139.1	118	22	NA	2	2	2	2	1.5605	24.1488	55.7	30.1	16.6	482.65	21.1	67116.418885	2	39	4	0.74	2	NA	NA	2	1	NA	0
1308	23828	2	32	26.49	102.6	71	18	NA	2	2	2	2	1.211	54.1026	65.5	42.6	23.1	264.94	32.6	60887.275361	2	70	3	1.23	4	NA	NA	2	1	1	0
1309	23829	1	36	32.57	94.3	40	10	2	2	2	2	2	0.9475	20.6658	18.9	12.5	82.8	193.36	20.2	36823.298073	2	37	4	1.36	2	3	2	2	2	2	NA
1310	23830	2	37	35.36	NA	NA	NA	NA	NA	NA	NA	NA	NA	NA	NA	NA	NA	NA	NA	81404.259052	1	26	2	4.3	5	2	NA	2	2	NA	NA
1311	23831	2	30	24.11	NA	145	18	1	2	2	2	2	2.1693	85.9837	36	61.3	133.5	1046.48	9.1	22957.073725	2	81	3	NA	4	3	36	2	1	NA	0
1312	23832	1	31	30.32	104.4	311	10	NA	2	2	2	2	1.2637	53.0577	90.1	55.6	7.1	215.5	52.5	7794.354739	2	28	1	2.06	4	NA	NA	2	2	NA	0
1313	23834	2	38	24.06	75.5	115	13	1	2	2	2	2	1.5769	20.5961	53.2	60.8	46	315.13	19.3	27682.025889	2	49	1	1.5	3	1	NA	2	2	NA	0
1314	23836	1	39	36.84	137.5	134	28	6	2	2	2	2	2.1662	32.8099	36	72.1	67.5	431.73	32.6	71678.353817	1	28	3	2.23	5	1	NA	2	2	2	0
1315	23839	1	29	23.02	93.5	40	23	NA	2	2	2	2	2.0304	35.2712	58.1	110.7	113.9	471.58	66.6	21467.884886	1	85	3	5	5	3	50	2	2	2	1
1316	23848	1	30	23.9	95.8	197	43	2	2	2	2	2	2.8162	4.5511	31.2	52.2	41.1	218.45	19.7	91116.301875	1	48	3	1.77	4	1	NA	2	2	2	NA
1317	23849	2	32	36.36	128.7	185	24	NA	2	2	2	2	1.7078	21.9429	77.8	6.8	64.4	309.96	19	125594.466776	1	41	3	2.12	4	NA	NA	2	2	2	NA
1318	23850	2	38	28.15	85.5	99	28	NA	2	2	2	2	2.4765	30.8826	92.5	74.4	7.1	331.36	28.8	26687.794484	2	43	1	1.47	3	NA	NA	2	1	2	1
1319	23852	1	33	NA	110.9	103	86	1	2	2	2	2	1.624	24.8918	50.8	17	23	366.05	27	77787.773665	2	56	3	3.34	5	3	25	2	2	2	0
1320	23859	1	30	24.41	89.2	54	57	3	2	2	2	2	1.2767	17.6472	16.5	73.2	42.4	261.99	7.7	24350.566058	1	47	4	1.64	3	1	NA	2	2	2	0
1321	23869	2	38	30.83	111.5	123	19	1	2	2	2	2	2.5072	39.1721	72.9	89.1	107.6	553.5	40.8	140512.231838	1	44	3	3.45	5	3	20	2	2	1	0
1322	23870	1	41	30.45	99.5	272	98	NA	2	2	2	2	2.2866	33.46	72.9	49.4	118.7	453.13	26.5	31648.464879	1	32	1	0.65	1	NA	NA	2	1	1	NA
1323	23878	1	41	34.25	109.4	281	52	5	2	2	2	2	3.5095	44.4431	50.8	NA	39.4	163.84	31.9	13772.957093	1	60	4	3.53	5	3	33	2	2	2	0
1324	23879	1	37	35.66	116.2	51	45	1	2	2	2	2	2.7188	18.367	43.4	39.2	39.7	439.11	30.1	59014.566736	2	66	3	2.81	4	3	4	1	1	1	0
1325	23880	2	35	19.98	71.6	91	26	4	2	2	2	2	2.768	31.7185	45.9	90.3	41.5	186.71	20.6	61878.746595	2	28	5	1.99	4	1	NA	2	2	2	0
1326	23882	2	31	25.28	103.5	196	186	NA	2	2	2	2	2.1581	21.7107	77.8	2.8	48.6	350.55	10	101681.585685	1	52	3	1.29	2	3	31	2	2	1	0
1327	23883	1	43	30.26	110.1	227	46	2	2	2	2	2	3.0061	53.7775	26.3	14.8	17	604.42	26.5	15092.552808	2	60	4	1.28	2	2	NA	1	1	1	0
1328	23884	2	30	34.64	116.7	332	23	1	2	2	2	2	1.9187	31.5792	68	51.1	67.6	264.2	23.6	40578.042881	1	63	3	5	3	NA	NA	2	1	1	0
1329	23886	2	35	28.63	106.4	239	20	NA	2	2	2	2	1.9427	49.2728	63.1	71.5	352.5	522.5	42.1	92889.60404	1	51	3	5	4	3	30	2	2	1	0
1330	23888	2	32	27.04	NA	634	32	NA	2	2	2	2	2.7551	51.4787	75.3	14.2	63.2	279.7	39	123366.940289	1	49	5	5	4	3	9	2	2	1	0
1331	23889	2	30	30.78	98.8	124	15	1	2	2	2	2	2.6406	38.0344	65.5	97.1	63.1	388.93	50.3	71773.050738	2	52	3	3.12	2	3	18	2	1	1	1
1332	23890	2	43	21.01	79.2	53	13	3	2	2	2	2	1.6457	21.1534	65.5	70.4	64.9	319.55	33.5	32135.393994	1	21	3	1.07	4	NA	NA	2	2	NA	0
1333	23894	1	38	22.71	89	70	20	NA	2	2	2	2	1.6359	24.799	60.6	NA	34.5	329.89	24.9	74050.201301	1	26	3	1.9	3	3	8	2	2	1	NA
1334	23897	2	29	27.6	91.5	57	16	2	2	2	2	2	2.4074	29.443	87.6	60.8	30.4	286.34	19.7	73644.460339	1	35	2	5	4	NA	NA	2	2	2	0
1335	23899	2	32	26.76	96.8	127	17	3	2	2	2	2	2.0325	35.5266	129	40.9	43.4	490.03	23.1	92145.494802	2	24	3	2.4	5	1	NA	2	1	NA	0
1336	23900	1	31	29.35	104.7	138	17	4	2	2	2	2	2.4461	58.1661	80.3	66.4	310.8	406.64	38.3	114906.608235	1	52	3	3.3	3	3	4	2	2	1	0
1337	23901	2	41	26.58	86.3	91	17	NA	2	2	2	2	2.0618	23.4986	68	43.2	10.9	250.18	27.9	33659.358183	2	30	4	0.19	2	NA	NA	2	2	NA	0
1338	23904	2	37	23.76	76.2	64	18	1	2	2	2	2	1.7242	27.7943	38.5	48.3	7.1	335.05	17.2	30898.47714	2	51	4	5	4	1	NA	2	2	2	NA
1339	23908	2	30	31.15	101.6	71	16	1	2	2	2	2	2.4137	54.6831	110	78.9	165.5	1252.39	114.6	68985.000292	2	53	3	4.16	4	1	NA	2	2	2	0
1340	23909	2	41	17.05	NA	NA	NA	NA	NA	NA	NA	NA	NA	NA	NA	NA	NA	NA	NA	34694.483252	1	42	5	0.64	1	1	NA	2	2	NA	NA
1341	23910	2	30	24.57	90.2	45	21	NA	2	2	2	2	2.4049	16.2308	94.9	19.3	41.2	286.34	21.5	39131.620583	1	37	3	0.86	3	1	NA	2	2	NA	NA
1342	23912	2	30	21.6	78.4	67	7	1	2	2	2	2	2.1124	29.6519	99.8	109.6	106.8	242.06	70	64288.702301	2	25	3	3.19	5	NA	NA	2	2	2	0
1343	23913	1	31	20.52	80.5	63	22	1	2	2	2	2	2.4779	27.9569	122	67	121.5	723.24	22.7	49410.265439	1	40	3	1.25	3	1	NA	2	2	NA	0
1344	23914	2	34	29.06	105.6	143	19	NA	2	2	2	2	3.0766	22.5466	50.8	52.2	39.7	187.45	34.7	26051.77526	2	81	3	1.03	2	2	NA	2	1	2	0
1345	23915	1	33	30.31	107.7	325	34	2	2	2	2	2	2.5683	42.0514	63.1	49.4	71.9	423.61	17.7	84772.108428	1	51	3	5	3	NA	NA	2	2	1	0
1346	23916	1	34	35.81	119.8	NA	NA	NA	NA	NA	NA	NA	NA	NA	NA	NA	NA	NA	NA	21378.642065	2	48	1	1.85	2	NA	NA	2	1	NA	0
1347	23917	1	35	27.12	104.9	114	17	1	2	2	2	2	4.8644	25.6813	23.8	19.9	26.9	235.42	21.3	30452.373386	1	70	2	2.78	5	1	NA	2	1	1	NA
1348	23919	2	40	20.84	74.5	40	14	2	2	2	2	2	2.4475	23.2897	58.1	121.5	7.1	262.73	21.7	52430.693907	2	26	3	5	5	NA	NA	2	2	NA	NA
1349	23924	1	42	32.62	117.8	109	36	4	2	2	2	2	1.5793	28.1194	36	36.3	32	187.45	23.6	2285.516176	1	71	1	1.98	1	1	NA	2	2	2	NA
1350	23926	2	33	36.73	108.4	93	24	1	2	2	2	2	2.0307	24.2881	28.8	33.5	7.1	227.3	19.7	36208.263428	2	31	4	1.53	5	NA	NA	2	1	NA	NA
1351	23928	2	36	25.88	99.4	67	32	2	2	2	2	2	2.3386	26.5637	58.1	62.5	705.8	469.37	20.4	110921.295101	1	30	3	5	5	NA	NA	2	1	1	0
1352	23929	1	35	25.16	97.5	118	36	2	2	2	2	2	3.4522	35.1551	58.1	53.9	31.4	239.85	43	88116.382215	1	58	3	5	4	3	8	2	1	1	NA
1353	23932	2	36	30.45	103	121	28	NA	2	2	2	2	2.0771	47.2527	97.4	31.8	109.7	297.41	46	53331.367094	1	69	2	3.4	1	NA	NA	1	1	1	0
1354	23935	1	30	34.59	101.1	81	69	2	2	2	2	2	2.0014	15.0233	43.4	42.6	34.9	318.82	43.7	26177.729098	1	31	4	1.65	3	1	NA	2	2	NA	NA
1355	23936	1	33	22.9	93.1	53	16	NA	1	2	2	2	1.263	15.6503	33.6	42.6	39.1	119.56	26.7	24341.912782	1	44	4	3.26	5	3	20	2	2	9	NA
1356	23941	1	37	34.13	102.5	68	16	2	2	2	2	2	1.7249	15.1162	28.8	66.4	20.3	255.35	26.7	30393.73077	2	41	5	5	4	3	17	2	1	2	NA
1357	23942	2	32	25.96	96.5	40	13	NA	2	2	2	2	2.1225	63.3674	122	75.5	103.3	1022.87	67.3	24247.19225	1	85	3	3.36	3	NA	NA	2	2	1	0
1358	23944	1	37	33.1	104.2	32	22	1	2	2	2	2	1.2142	16.3004	33.6	41.4	23.3	294.46	15.9	32029.85047	2	22	4	0.63	3	NA	NA	2	2	2	NA
1359	23947	2	39	23.72	88.8	88	12	NA	1	2	2	2	4.0667	47.601	70.4	63	90.4	345.38	20.8	21679.99118	2	81	5	NA	1	3	68	2	1	1	0
1360	23948	2	40	26.63	91.7	58	9	2	2	2	2	2	1.9152	12.5852	33.6	78.9	25	292.25	16.3	26878.507296	2	20	1	NA	4	NA	NA	2	2	2	NA
1361	23950	1	43	23.28	79.1	66	9	NA	2	2	2	2	1.9152	23.1736	53.2	81.8	7.1	381.55	39.9	40455.10331	2	33	3	0.72	4	NA	NA	2	2	NA	NA
1362	23951	1	40	32.4	103	71	55	1	2	2	2	2	1.558	31.9043	45.9	53.4	7.1	349.81	23.1	17840.671118	1	53	1	2.89	1	2	NA	2	NA	NA	NA
1363	23953	2	31	25.56	NA	41	8	4	2	2	2	2	2.1491	24.6596	105	52.2	178.9	491.51	32.8	77576.060475	1	24	3	4.56	5	NA	NA	2	2	NA	0
1364	23958	1	42	38.23	121.7	137	23	5	2	2	2	2	1.9885	19.6209	26.3	17.6	11.5	240.59	22.2	24655.312062	2	61	4	0.78	3	3	5	1	1	1	1
1365	23959	1	36	31.52	99.8	84	20	2	2	2	2	2	2.0332	22.4537	18.9	35.8	10.6	83.39	18.8	29403.511138	2	44	4	2.03	3	1	NA	2	2	1	0
1366	23961	1	37	24.25	86.3	49	21	1	2	2	2	2	2.0405	18.576	38.5	56.8	7.1	304.79	18.1	89136.519548	2	39	3	3.6	2	1	NA	2	2	2	NA
1367	23962	1	34	NA	NA	123	16	NA	2	2	2	2	1.7602	44.1877	23.8	67.6	7.1	333.58	18.8	5571.899012	2	80	1	0.67	1	NA	NA	2	2	NA	0
1368	23964	2	32	23.87	88.1	127	9	1	2	2	2	2	2.4933	34.1334	65.5	54.5	94.3	406.64	19	60216.054177	2	45	3	0.39	4	3	20	2	1	2	0
1369	23966	2	30	24.3	86.7	84	49	1	2	2	2	2	1.8209	35.5498	70.4	114.1	59.7	374.17	65.2	18727.96927	2	83	3	2.15	3	NA	NA	2	2	1	0
1370	23967	1	39	24.15	86.1	96	24	1	1	2	2	2	2.7554	79.4124	70.4	119.8	269.2	599.26	44.4	3107.569358	2	65	1	4.01	4	NA	NA	2	1	1	0
1371	23968	2	35	26.65	NA	115	40	NA	2	2	2	2	2.3264	27.0745	68	71	37.1	354.98	91.1	86107.351186	1	39	3	2.65	4	1	NA	2	2	NA	0
1372	23969	2	32	20.88	94	132	16	NA	2	2	2	2	1.7689	58.7234	75.3	68.1	87.9	223.61	57.5	47037.994025	1	75	3	3.71	5	NA	NA	2	2	1	0
1373	23972	2	37	21.31	78.4	132	8	NA	2	2	2	2	1.2606	15.4645	28.8	65.9	85.2	379.33	11.6	29582.911703	1	23	4	2.23	3	NA	NA	2	2	NA	NA
1374	23973	1	31	24.33	94.7	172	22	2	2	2	2	2	2.5924	34.0173	77.8	60.8	30.9	473.8	47.8	44304.005185	1	72	3	3.28	1	3	31	2	1	1	NA
1375	23977	1	29	31.29	110.2	58	14	1	2	2	2	2	1.6603	17.1828	65.5	34.1	49.1	184.5	13.1	101529.11369	1	43	3	3.26	3	3	10	2	2	1	NA
1376	23978	1	34	28.14	93.4	95	43	NA	2	2	2	2	1.203	25.1937	18.9	9.1	17.3	356.45	8.4	4889.221005	2	64	1	0.83	2	3	25	2	2	2	0
1377	23979	2	32	25.08	91.2	104	68	1	2	2	2	2	3.4687	38.0576	124	47.7	127.9	431.73	28.8	101756.115114	2	57	3	3.84	3	3	9	2	2	2	0
1378	23980	1	42	36.76	122	187	10	NA	2	2	2	2	3.0644	36.7108	55.7	65.9	74.9	249.44	52.1	25868.394888	2	81	3	1.76	4	NA	NA	2	1	9	0
1379	23985	2	29	29.46	110.7	135	55	3	2	2	2	2	2.2821	114.4282	122	97.1	39.3	298.89	56.6	24753.196977	2	66	3	0.91	4	NA	NA	1	1	1	0
1380	23986	1	34	43.13	114.7	NA	NA	NA	NA	NA	NA	NA	NA	NA	NA	NA	NA	NA	NA	20523.972594	2	49	1	3.3	2	NA	NA	2	1	NA	NA
1381	23992	1	36	NA	NA	60	22	4	1	1	2	2	1.1932	12.98	36	25.6	14.4	497.41	5	26723.146264	1	48	4	NA	3	3	2	2	2	NA	NA
1382	23993	1	38	27.7	91.7	76	11	NA	2	2	2	2	1.6439	19.2029	38.5	4.5	52.5	329.15	30.1	75682.041324	2	27	3	1.9	2	NA	NA	2	2	NA	NA
1383	23998	1	40	26.23	100.9	117	13	1	2	2	2	2	2.9084	59.3968	58.1	138.5	22.8	372.69	41.7	22966.914457	2	85	3	2.48	3	NA	NA	2	2	1	0
1384	24002	1	29	35.1	130.2	180	20	6	2	2	2	2	1.8537	25.6349	31.2	22.1	60.7	253.87	27.2	37587.136502	1	70	3	2.49	3	1	NA	2	1	2	NA
1385	24003	2	38	31.06	114.4	188	24	NA	2	2	2	2	2.0098	27.4228	36	48.8	43.4	332.84	19.9	4571.807903	2	68	1	1.12	1	NA	NA	1	2	NA	NA
1386	24005	1	31	20.17	81	48	52	4	1	2	1	2	1.8216	27.5389	72.9	45.4	53.2	656.82	83.1	42403.256354	1	59	3	1	4	1	NA	2	1	2	0
1387	24008	2	43	29.37	97.3	172	15	NA	2	2	2	2	1.8837	19.7602	21.4	58.5	58.9	216.23	23.1	25532.889735	1	30	1	1.83	1	3	5	2	2	NA	NA
1388	24010	2	31	33.23	115.7	200	46	5	2	2	2	2	1.6348	29.7216	45.9	4.5	44.9	288.56	43.7	42025.003254	1	44	3	0.75	3	3	27	2	2	NA	NA
1389	24017	1	38	54.93	152.4	123	52	1	2	2	2	2	1.454	17.4847	21.4	3.4	25.1	261.25	10.4	85603.683673	2	53	3	NA	5	NA	NA	1	1	2	NA
1390	24018	2	30	43.9	142.5	62	10	NA	2	2	2	2	1.8373	27.5621	43.4	111.9	163.9	353.5	29.7	40578.042881	1	66	3	5	4	NA	NA	2	1	2	0
1391	24019	1	41	28.16	96.8	84	14	2	2	2	2	2	1.0707	16.9738	21.4	31.8	7.1	254.61	10.6	28181.19972	2	27	4	0.82	2	NA	NA	2	2	2	NA
1392	24020	2	31	33.45	112.7	111	18	NA	2	2	5	2	1.7591	20.4568	63.1	5.1	60.5	360.14	14.7	108066.407727	1	42	3	2.12	4	NA	NA	2	1	2	NA
1393	24024	2	35	24.79	85.7	84	11	1	2	2	2	2	1.89	30.8826	132	85.2	66.6	359.41	25.4	21347.872886	2	82	3	1.29	1	NA	NA	2	2	2	0
1394	24025	2	37	32.09	97.3	40	35	NA	2	2	2	2	1.7787	27.5621	31.2	43.7	91.3	528.41	31.3	29209.060084	1	26	4	3.22	3	NA	NA	2	2	NA	NA
1395	24027	2	36	32.45	103.5	83	33	NA	2	2	2	2	1.6226	40.4492	63.1	62.5	7.1	442.8	28.1	17373.55735	2	68	4	3.51	1	NA	NA	2	1	2	0
1396	24029	1	30	36.69	117.2	124	48	10	2	2	2	2	1.9194	25.5188	70.4	29	96.5	284.13	17.4	41875.428089	1	32	3	1.24	2	NA	NA	2	2	2	0
1397	24030	2	36	28.52	100.9	142	7	2	2	2	2	2	1.3444	35.3641	70.4	59.6	78.7	346.86	44.2	8950.298172	2	29	3	4	5	3	1	2	2	2	0
1398	24035	1	34	32.21	114	163	76	3	2	2	2	2	1.8771	31.7882	72.9	61.3	80.1	323.24	23.1	114988.827697	1	46	3	4.35	4	3	20	2	2	NA	0
1399	24040	2	33	30.56	93.2	41	14	2	2	2	2	2	1.4299	24.3113	45.9	29	7.1	453.13	31.5	36208.263428	2	31	4	2.39	4	NA	NA	2	2	NA	NA
1400	24042	1	39	26.74	95.3	72	131	2	2	2	2	2	2.103	25.2634	60.6	48.8	64	284.13	16.8	91283.138457	1	51	5	5	5	NA	NA	2	2	1	NA
1401	24043	2	37	28.4	106	69	23	NA	2	2	2	2	2.1798	45.5112	63.1	104.5	262.4	549.07	116.4	14549.065969	1	79	3	5	2	NA	NA	2	2	1	0
1402	24044	1	38	25.66	95.5	112	34	6	2	2	2	2	1.7577	23.6844	33.6	9.1	48.6	292.25	19	39860.681799	1	48	3	NA	3	3	9	2	2	NA	NA
1403	24045	1	33	30.13	109.6	351	16	NA	1	2	2	2	2.1452	65.9912	58.1	44.3	90.7	391.88	30.8	29844.651142	1	72	3	2.29	4	NA	NA	2	2	2	0
1404	24046	2	33	36.53	114.3	173	44	1	2	2	2	2	1.824	58.3983	65.5	53.4	37.1	561.62	35.1	49355.851446	1	68	3	2.72	4	3	28	2	1	1	0
1405	24047	2	36	30.54	110.5	99	50	6	2	2	2	2	2.8319	36.0374	124	102.2	108.1	480.44	75.7	119658.020362	1	54	3	5	5	3	10	2	2	2	0
1406	24049	1	30	24.89	78.4	55	25	2	2	2	2	2	1.4976	24.6132	28.8	40.3	7.1	263.47	19.3	27878.424715	2	23	4	3.23	5	NA	NA	2	2	2	NA
1407	24050	1	37	34.21	107.9	204	15	2	2	2	2	2	2.1012	22.1519	45.9	10.8	23.5	176.38	9.7	87166.744696	2	35	3	2.79	4	1	NA	2	2	2	NA
1408	24051	1	40	30.93	108.8	NA	NA	NA	NA	NA	NA	NA	NA	NA	NA	NA	NA	NA	NA	5560.526333	2	31	1	2.32	4	NA	NA	2	2	NA	0
1409	24053	2	32	28.53	101.8	52	22	NA	2	2	2	2	1.4784	21.9893	70.4	47.1	61	277.49	19.3	24010.745794	1	48	1	1.65	2	3	20	2	2	NA	NA
1410	24054	2	38	37.64	NA	217	39	6	2	2	2	2	2.3177	21.1534	58.1	68.7	56.7	356.45	20.2	47657.7597	1	39	1	2.68	3	2	NA	2	1	NA	0
1411	24058	1	29	23.45	88.2	86	15	NA	2	2	2	2	2.5463	53.4524	65.5	NA	209.7	2014.74	93.3	24066.244203	2	85	3	1.78	1	NA	NA	2	2	1	0
1412	24059	2	33	27.1	99.5	143	32	NA	2	2	2	2	2.406	25.8439	48.3	27.3	31.8	239.11	73.6	13947.954521	1	78	4	2.31	3	NA	NA	2	1	2	0
1413	24062	2	34	27.47	100.6	173	24	NA	2	2	2	2	2.9628	38.4523	105	98.8	49.2	232.47	44.6	23779.620582	1	80	3	2.58	1	NA	NA	2	1	1	NA
1414	24063	2	29	31.65	126.3	NA	NA	3	NA	NA	NA	NA	NA	NA	NA	NA	NA	NA	NA	6449.859229	2	35	3	5	5	NA	NA	2	2	2	0
1415	24064	2	30	25.8	92.2	161	17	NA	2	2	2	2	2.2067	81.3629	85.2	165.8	78.7	343.91	65	18225.852418	2	85	3	1.61	4	NA	NA	2	2	1	0
1416	24066	1	32	25.98	96.7	221	5	NA	2	2	2	2	1.298	32.4848	110	56.2	118.3	272.32	46.2	84795.822027	2	27	3	5	5	3	1	2	2	NA	0
1417	24067	2	30	36.43	120.2	623	33	NA	2	2	2	2	2.1334	58.3519	68	63.6	38.5	216.97	24.5	29243.552025	1	54	3	0.51	2	3	36	1	1	1	NA
1418	24068	2	38	32.3	110.6	141	19	NA	2	2	2	2	1.4715	25.96	36	47.7	44.5	123.25	25.1	4702.397114	2	60	1	1.08	2	3	20	2	2	1	NA
1419	24071	1	42	42.44	103.1	122	18	NA	2	2	2	2	1.3758	21.2927	55.7	23.3	7.1	271.58	8.6	46310.216761	2	34	1	0	1	NA	NA	2	2	NA	NA
1420	24074	2	36	24.73	91	108	15	4	2	2	2	2	1.6764	27.5157	58.1	71	28	260.51	29.4	113613.02838	1	31	3	5	5	2	NA	2	2	2	NA
1421	24075	1	30	23.42	97.5	159	223	2	2	2	1	2	1.9497	24.4042	72.9	1.1	7.1	712.17	17.9	11711.503142	1	70	4	0.67	1	1	NA	1	1	1	NA
1422	24077	1	42	24.91	82.2	141	20	3	2	2	2	2	1.734	16.6255	55.7	60.2	38.7	350.55	28.5	22546.153395	1	22	4	0	2	NA	NA	2	2	2	NA
1423	24079	2	41	31.34	111.4	161	21	2	2	2	2	2	1.3262	23.6147	48.3	82.9	18.1	430.99	33.5	29211.715508	2	25	4	0.4	3	NA	NA	2	2	NA	NA
1424	24081	1	30	21.83	NA	75	13	1	1	2	2	2	1.9277	74.9542	77.8	70.4	29.1	332.84	22.2	21431.10122	2	85	3	2.48	1	NA	NA	2	2	2	0
1425	24084	1	34	21.87	81.7	90	15	1	2	2	2	2	1.5158	65.2482	55.7	93.1	241	771.95	50.1	126609.736729	2	43	3	5	3	3	23	2	1	2	0
1426	24085	2	40	29.55	113.5	194	18	1	2	2	2	2	3.2187	34.087	82.7	50	323.5	388.19	63.9	16437.235603	1	82	3	4	5	NA	NA	1	1	2	0
1427	24086	2	32	29.96	91.8	50	23	NA	2	2	2	2	1.7682	31.138	58.1	68.7	86.9	395.57	34.7	138287.194431	2	40	3	3.98	4	3	20	2	2	2	0
1428	24088	2	33	38.81	119.4	238	81	NA	2	2	2	2	3.6649	31.8811	33.6	13.6	33.5	92.25	25.6	56823.55985	2	71	5	1.12	2	NA	NA	1	1	1	NA
1429	24089	2	35	25.72	85	39	6	4	2	2	2	2	2.1393	19.9228	97.4	34.1	7.1	316.6	8.6	75357.390742	2	24	3	2.47	5	1	NA	2	2	NA	NA
1430	24090	2	32	17.54	85.2	98	232	4	1	2	2	2	3.2197	22.5698	53.2	60.2	23.4	250.92	28.1	41915.009553	1	57	3	0	4	1	NA	2	1	2	0
1431	24091	1	32	21.68	95.7	263	12	1	2	2	2	2	0.9579	42.1675	72.9	78.4	75.4	219.19	35.3	7818.283312	2	27	3	5	5	NA	NA	2	2	2	0
1432	24094	1	41	24.8	86.3	182	62	4	2	2	2	2	2.8574	50.875	110	72.1	365.7	510.7	44.2	66428.890745	1	25	3	5	4	NA	NA	2	2	2	0
1433	24095	1	38	33.4	98	340	55	NA	2	2	2	2	2.2943	33.8315	26.3	26.1	7.1	245.02	27.2	27353.260365	2	30	1	0.02	1	NA	NA	2	2	NA	NA
1434	24106	2	41	38.56	113.2	NA	NA	NA	NA	NA	NA	NA	NA	NA	NA	NA	NA	NA	NA	27719.549215	2	50	4	1.82	2	3	25	2	2	2	NA
1435	24107	1	37	24.09	91.5	76	16	NA	2	2	2	2	3.4107	28.9553	85.2	48.8	55.3	447.97	27.6	43638.077566	1	50	3	1.89	4	3	20	2	1	1	0
1436	24109	1	39	28.95	87.9	73	27	NA	2	2	2	2	0.9914	19.9692	36	31.2	49.9	496.67	19.5	32575.422498	2	30	1	0.94	3	NA	NA	2	2	1	NA
1437	24111	1	35	22.71	NA	61	11	1	2	2	2	2	1.4027	36.1071	45.9	61.9	7.1	540.95	29.9	28281.623689	2	26	4	3.56	5	NA	NA	2	2	2	0
1438	24114	2	40	29.92	92.4	100	23	1	2	2	2	2	1.1004	29.0482	31.2	68.7	56	290.03	21.5	21588.583869	2	41	1	3.92	3	NA	NA	2	2	2	NA
1439	24117	1	31	29.26	100	532	15	1	2	2	2	2	2.4112	97.4311	58.1	53.4	NA	531.36	18.1	127057.453359	1	49	3	2.61	4	NA	NA	2	1	1	0
1440	24118	1	42	31.32	90.6	218	34	1	2	2	2	2	1.5312	24.2417	53.2	25	32.9	252.4	13.1	132898.491243	2	32	3	5	5	NA	NA	2	2	2	NA
1441	24119	2	40	26.28	96.3	343	27	1	2	2	2	2	2.0897	58.0732	60.6	74.4	309.1	481.18	44.6	27649.241125	1	70	3	4.8	5	NA	NA	2	2	NA	0
1442	24123	1	38	22.33	96.3	66	35	NA	2	2	2	2	2.4144	51.8038	33.6	94.8	453.3	380.81	29	35905.146954	1	78	3	5	5	NA	NA	2	1	1	0
1443	24124	2	29	18.15	70.4	62	16	1	2	2	2	2	2.4193	22.2912	115	64.2	81.9	349.07	87.2	60904.757823	1	23	3	1.07	5	2	NA	2	2	NA	0
1444	24125	1	35	25.72	NA	143	17	1	2	2	2	2	2.4392	37.6861	38.5	70.4	166.4	427.3	33.5	20776.923134	1	85	3	5	5	NA	NA	2	2	1	0
1445	24126	2	40	25.99	98.4	74	15	NA	2	2	2	2	2.2733	14.3964	43.4	14.2	25	247.97	12.2	2144.76997	1	77	1	1.02	1	3	25	1	1	2	NA
1446	24128	1	30	24.12	93.9	70	15	NA	2	2	2	2	1.7204	25.4723	58.1	29	63.8	340.22	27	67313.084412	1	27	3	NA	4	NA	NA	2	2	2	0
1447	24131	1	34	23.36	84.2	52	14	1	2	2	2	2	2.6608	51.5484	127	85.2	7.1	980.8	34.4	126609.736729	2	43	3	5	5	NA	NA	2	2	2	0
1448	24132	2	36	27.49	96.3	69	38	NA	2	2	1	2	1.6949	40.1242	90.1	51.7	72.7	718.81	38.1	36443.375488	2	48	4	3.44	4	1	NA	2	1	NA	0
1449	24133	1	34	24.1	81.7	173	15	NA	2	2	2	2	2.3369	28.6535	45.9	39.7	7.1	177.12	28.8	5223.655323	2	75	1	1.09	1	NA	NA	2	2	NA	NA
1450	24135	1	36	30.66	98.7	60	13	NA	1	1	2	2	1.0609	26.5405	23.8	31.8	61.4	266.42	24.5	36823.298073	2	37	4	1.11	2	NA	NA	2	2	NA	NA
1451	24136	2	30	28.22	NA	180	15	NA	2	2	2	2	2.9359	32.1597	137	71	18.4	376.38	31.9	64288.702301	2	20	3	NA	3	NA	NA	2	2	NA	NA
1452	24137	1	36	27.08	102.7	96	19	1	2	2	2	2	1.9207	23.9863	70.4	21	29.8	283.39	29.7	14271.376478	1	70	4	5	2	3	30	2	1	1	0
1453	24138	2	43	30.92	102.5	127	14	NA	2	2	2	2	2.5816	57.7249	53.2	71.5	209.2	276.75	34.4	70246.549128	2	64	3	NA	4	NA	NA	2	1	2	0
1454	24140	1	36	29.27	112.2	NA	NA	NA	NA	NA	NA	NA	NA	NA	NA	NA	NA	NA	NA	16673.656915	2	61	4	5	4	1	NA	3	1	1	0
1455	24141	2	31	33.97	114	114	34	15	2	2	2	2	1.8251	17.4382	65.5	24.4	36.6	186.71	15.9	79835.145585	1	21	3	3.83	3	1	NA	2	2	NA	NA
1456	24143	2	36	23.58	75.5	32	8	NA	2	2	2	2	1.1939	25.0312	26.3	81.2	19.5	151.29	15.9	45917.944496	2	37	4	5	4	NA	NA	2	2	1	NA
1457	24144	2	39	32.34	107.6	133	15	2	1	2	2	2	2.5079	20.2478	38.5	31.2	69.5	295.2	10.9	74843.435057	1	23	5	3.27	3	1	NA	2	2	NA	NA
1458	24147	1	34	23.03	83.1	239	155	3	1	2	1	2	2.2102	27.3067	45.9	65.3	50.5	309.22	14.3	80898.604144	2	51	3	4.45	3	1	NA	2	2	NA	NA
1459	24153	1	38	20.52	73.5	47	17	NA	2	2	2	2	1.248	13.3747	31.2	63	30.5	439.85	27.6	27510.886808	1	28	4	1.65	4	NA	NA	2	2	NA	NA
1460	24157	2	33	32.5	115.7	126	20	NA	2	2	2	2	1.3489	28.3748	33.6	48.8	116.6	288.56	21.1	28373.996972	2	45	4	5	5	3	6	2	2	1	0
1461	24158	1	32	NA	NA	NA	NA	1	NA	NA	NA	NA	NA	NA	NA	NA	NA	NA	NA	24397.461125	2	80	3	3.3	3	NA	NA	2	2	1	0
1462	24159	2	29	26.54	110	173	17	1	2	2	2	2	3.0679	29.7448	70.4	36.3	28.9	224.35	41	17145.068368	1	84	3	3.76	4	3	22	1	2	2	NA
1463	24161	2	37	29.3	NA	NA	NA	NA	NA	NA	NA	NA	NA	NA	NA	NA	NA	NA	NA	33645.523304	1	22	1	2.68	2	1	NA	2	2	NA	NA
1464	24162	2	31	29.94	105.5	103	29	1	2	2	1	2	3.2389	26.3779	82.7	101.6	41.9	399.26	30.6	108066.407727	1	40	3	3.32	3	1	NA	2	1	2	0
1465	24165	2	34	24.26	93	405	46	NA	2	2	2	2	3.5507	160.3341	70.4	80.1	103.1	121.77	83.4	64081.063781	2	65	3	4.8	3	3	28	1	1	1	0
1466	24167	2	33	NA	NA	211	14	2	2	2	2	2	2.3606	31.2309	48.3	73.8	31	172.69	24.2	84415.825715	2	39	3	5	5	NA	NA	2	2	2	0
1467	24168	2	31	27.23	97.2	131	52	NA	2	2	2	2	1.3957	29.6752	23.8	14.2	33.6	381.55	17	15203.058172	2	66	4	1.07	1	NA	NA	2	2	1	NA
1468	24169	2	29	31.08	106.2	144	26	1	2	2	2	2	2.4444	34.8764	92.5	90.8	193.6	352.03	40.8	43684.215883	2	67	3	1.5	3	3	49	1	1	1	0
1469	24171	2	39	41.72	132.7	115	57	4	2	2	2	2	2.0813	22.9181	9.1	26.7	29.4	326.2	15.9	27858.690982	1	25	4	1.61	3	NA	NA	2	2	NA	0
1470	24175	2	37	23.41	87.5	149	12	2	2	2	2	2	3.0284	49.2728	63.1	69.8	171.1	210.33	34.2	19729.250828	1	55	1	5	5	NA	NA	2	2	1	0
1471	24176	1	38	27.36	92.4	60	9	1	2	2	2	2	1.3074	20.155	31.2	62.5	245	169.74	22.2	26787.723875	1	42	4	5	5	NA	NA	2	2	2	0
1472	24177	2	42	40.87	121	90	77	6	2	2	2	2	1.8649	21.5249	63.1	35.2	39.3	187.45	8.4	29371.723881	1	27	1	1.44	3	3	9	2	2	2	NA
1473	24178	1	35	19.22	80.9	66	15	NA	2	2	2	2	2.1218	46.9973	18.9	72.1	132.8	221.4	28.1	51993.134028	2	70	3	1.2	2	1	NA	2	2	1	0
1474	24180	2	42	22.5	91.5	85	18	4	2	2	2	2	1.9832	38.6613	60.6	43.7	52.4	655.34	73.8	51361.6286	1	60	3	NA	3	1	NA	2	1	NA	0
1475	24181	1	41	21.87	88.7	75	23	NA	2	2	2	2	1.8624	21.9661	38.5	22.7	11.1	185.98	25.6	11420.58973	1	85	4	4.04	4	NA	NA	2	1	2	NA
1476	24183	2	36	22.22	88.9	131	69	2	2	2	2	2	2.1159	31.6953	65.5	22.7	19.6	270.11	12.2	125521.277166	1	49	3	4.24	4	3	13	2	2	1	0
1477	24184	1	42	27.89	94	39	15	2	1	2	2	2	1.8659	24.9151	50.8	46.6	41.3	320.29	27.2	21491.096963	1	63	4	5	5	3	31	2	2	2	NA
1478	24185	1	30	19.25	73.5	69	13	2	2	2	2	2	1.8453	20.6194	18.9	22.1	31.8	315.86	21.5	25007.935339	1	21	4	0.99	4	1	NA	2	2	NA	NA
1479	24187	2	41	25.04	88.2	71	10	1	1	2	2	2	2.6336	29.2804	77.8	73.2	28.1	589.66	25.4	32253.912429	1	50	5	0.24	1	NA	NA	2	NA	NA	NA
1480	24189	2	43	27.93	NA	114	12	NA	2	2	2	2	1.6663	17.9258	85.2	6.8	7.1	159.41	8.8	52789.836265	2	27	2	0.73	3	1	NA	2	2	NA	NA
1481	24190	1	38	21.11	76.7	99	14	1	2	2	2	2	1.7542	38.7077	65.5	61.3	86.6	607.37	52.1	48974.690277	2	75	3	2.06	3	NA	NA	2	2	2	0
1482	24191	2	40	24.74	89	104	34	NA	2	2	2	2	2.4179	29.4197	87.6	72.1	11.2	176.38	56.9	2390.994692	1	66	1	2.75	1	1	NA	2	2	NA	0
1483	24192	1	40	26.51	98.1	133	29	2	2	2	2	2	3.0459	38.5916	75.3	53.4	67.9	403.69	68.4	11907.737105	1	71	4	2.15	5	3	10	2	1	1	0
1484	24193	1	36	37.68	121	247	19	NA	2	2	2	2	2.76	28.3981	18.9	34.6	62.9	465.68	8.6	14080.084939	2	66	4	5	3	2	NA	2	1	2	0
1485	24194	2	31	38.59	113	74	26	NA	2	2	2	2	2.2049	20.0156	40.9	21.6	24.8	278.96	48.7	44195.466158	2	59	3	0.91	3	NA	NA	2	1	1	0
1486	24195	1	42	28.15	101.1	99	14	4	2	2	2	2	1.5922	25.4723	58.1	21.6	16.6	286.34	26.3	89305.627958	2	46	3	4.18	3	NA	NA	2	2	NA	NA
1487	24197	1	30	30.15	108	216	67	10	2	2	2	2	2.0653	28.3284	55.7	45.4	40.8	288.56	18.6	80518.12758	1	37	3	2.79	3	3	17	2	2	2	NA
1488	24198	2	30	17.59	70	101	16	2	2	2	2	2	2.9715	26.8888	77.8	68.1	45.9	427.3	31.7	62902.523023	1	21	3	NA	3	3	6	2	2	NA	NA
1489	24199	1	34	31.02	NA	168	10	NA	2	2	2	2	1.9295	19.8763	48.3	54.5	25.4	301.84	21.1	5571.899012	2	75	1	0.67	1	1	NA	2	1	2	0
1490	24204	1	29	23.14	77.6	56	14	2	2	2	2	2	1.757	35.6427	112	101.1	69.4	419.18	43.7	85621.334312	2	39	3	5	4	1	NA	2	2	2	0
1491	24205	2	42	25.93	86	321	19	2	1	2	2	2	2.1365	38.8935	45.9	71.5	130.2	579.33	28.1	26934.782827	1	38	4	5	4	1	NA	2	2	1	0
1492	24207	1	31	23.02	92.6	81	185	6	2	2	2	2	2.6612	39.7759	45.9	40.9	42.9	591.14	36.5	30830.825712	1	60	3	1.34	4	3	5	2	1	NA	0
1493	24208	1	31	27.67	102.6	72	12	NA	2	2	2	2	1.9096	29.443	72.9	90.8	7.1	629.51	27.6	22298.489672	2	81	3	5	3	NA	NA	2	1	2	NA
1494	24210	2	38	25.94	91.7	159	30	NA	2	2	2	2	2.5872	26.912	31.2	90.8	7.1	214.02	24.2	35571.62905	2	27	1	1.98	2	NA	NA	2	2	NA	NA
1495	24213	2	37	31.97	90.1	149	13	NA	2	2	2	2	2.2932	30.7433	85.2	32.9	68	171.95	11.1	96326.685252	1	32	3	2.4	4	NA	NA	2	2	2	NA
1496	24215	1	38	35.02	100.7	NA	NA	NA	NA	NA	NA	NA	NA	NA	NA	NA	NA	NA	NA	31061.206261	2	21	4	0.39	3	NA	NA	2	2	NA	NA
1497	24218	2	29	23.41	81.2	101	5	2	2	2	2	2	1.7134	45.7434	90.1	64.2	66	402.21	35.8	6606.378325	2	32	3	5	5	3	3	2	2	1	0
1498	24219	2	38	30.37	108.1	459	46	NA	2	2	2	2	2.9481	40.9369	75.3	65.9	62.3	292.25	24	26054.946345	1	58	1	0.16	1	1	NA	2	2	NA	NA
1499	24221	2	39	23.23	84.2	119	46	NA	2	2	2	2	1.6163	30.5575	80.3	97.1	51.5	369.74	44.2	55936.990856	2	72	3	1.32	4	3	44	1	2	1	0
1500	24222	1	38	41.11	108.5	67	44	1	2	2	2	2	1.1646	17.0203	23.8	7.9	40.2	338.74	11.6	19747.247779	2	43	1	5	5	1	NA	2	2	2	NA
1501	24223	2	41	21.64	81.1	132	20	NA	2	2	2	2	2.2025	54.1026	53.2	96	345.5	1040.58	175.5	18025.549147	2	85	2	5	4	NA	NA	2	1	1	0
1502	24226	1	38	17.66	75.6	85	15	6	2	2	2	2	1.9839	22.802	21.4	NA	23	188.19	30.8	75847.181682	1	26	3	5	4	1	NA	2	2	NA	NA
1503	24227	1	32	35.54	110.3	199	41	2	2	2	2	2	1.7874	39.683	33.6	44.9	39.4	422.87	23.3	99243.491856	1	31	3	5	5	3	1	2	2	1	NA
1504	24228	2	40	31.96	111	213	13	1	2	2	2	2	1.3524	25.3795	23.8	22.1	19.8	460.51	41	16091.49898	2	49	1	0.82	1	NA	NA	2	2	2	NA
1505	24229	1	39	28.15	101.3	131	27	3	1	2	2	2	2.4797	23.9863	75.3	76.1	104.7	664.94	26.3	34149.446693	1	34	1	3.15	2	NA	NA	2	2	NA	NA
1506	24230	2	39	29.41	NA	NA	NA	NA	2	2	2	2	1.5891	29.6752	31.2	97.7	13.9	278.96	16.8	24890.669418	2	82	3	3.22	4	NA	NA	2	1	2	0
1507	24231	1	35	28.54	99.7	198	37	NA	2	2	2	2	2.0258	22.5931	31.2	56.2	77.6	352.03	27.2	40630.285264	1	25	2	0.79	2	1	NA	2	2	NA	NA
1508	24234	1	37	24.4	101.5	201	13	2	2	2	2	2	1.4418	42.7248	92.5	74.9	103.8	322.51	59.3	7195.589517	2	20	3	3.14	3	3	4	2	2	2	0
1509	24239	2	43	22.52	87.7	85	14	NA	1	2	5	2	3.3898	41.8192	72.9	66.4	80.1	2749.79	35.3	15623.186026	1	85	5	1.34	5	3	3	2	1	2	NA
1510	24241	2	30	38.92	132.8	150	19	NA	2	2	2	2	1.9393	15.9754	80.3	9.1	26.3	263.47	20.8	35181.666149	1	29	3	0.8	3	2	NA	2	1	NA	NA
1511	24243	2	34	22.61	88.2	129	202	2	1	2	1	2	1.0969	16.672	75.3	17	7.1	255.35	21.5	38925.734533	1	52	5	1.56	4	1	NA	2	2	NA	0
1512	24244	1	30	29.44	101.9	349	21	NA	2	2	2	2	1.6418	35.039	18.9	62.5	59.5	272.32	26.7	43287.130028	1	31	5	2.78	1	NA	NA	2	2	2	NA
1513	24245	1	36	30.26	97.2	63	13	2	2	2	2	2	2.2852	18.6921	28.8	56.8	7.1	407.38	17.7	29403.511138	2	55	4	0.85	4	NA	NA	2	1	2	0
1514	24247	1	34	28.07	89	NA	NA	NA	NA	NA	NA	NA	NA	NA	NA	NA	NA	NA	NA	4326.814788	2	79	1	0.07	1	NA	NA	2	1	1	0
1515	24248	2	34	22.47	94.7	80	12	NA	2	2	2	2	2.2849	17.6704	97.4	42	14.9	707.74	27	49063.803286	1	26	3	1.27	3	1	NA	2	2	2	NA
1516	24250	2	30	26.52	80.3	64	19	NA	2	2	2	2	2.001	23.3593	53.2	63.6	27.2	528.41	56.9	23972.494889	2	61	2	1.36	1	NA	NA	2	2	2	NA
1517	24254	1	35	33.4	110.5	148	17	NA	2	2	2	2	1.9553	24.1256	60.6	66.4	185.6	253.13	37.4	33656.859079	1	73	3	1.65	3	NA	NA	1	1	1	0
1518	24257	2	37	33.56	108.5	30	17	10	2	2	2	2	1.8307	15.3949	82.7	62.5	97.4	569.74	22.7	80529.024834	1	22	3	4.3	4	3	3	2	2	NA	0
1519	24261	1	39	37.04	134	142	27	1	2	2	2	2	2.3543	27.7943	55.7	47.7	20.3	445.75	25.8	27902.341908	1	60	3	1.34	4	3	13	2	1	2	1
1520	24262	1	34	22.32	89.8	242	25	2	2	2	2	2	4.7799	67.9417	72.9	85.7	98.1	337.27	65.2	63861.967324	2	63	3	4.13	5	NA	NA	2	1	1	0
1521	24263	2	42	30.6	100.5	59	14	2	2	2	2	2	1.5437	15.6271	55.7	63	31	270.11	22.9	30135.101609	2	27	1	0.64	3	NA	NA	2	NA	NA	NA
1522	24264	1	41	34.41	118.9	78	33	NA	2	2	2	2	2.7143	26.7262	43.4	22.7	19.3	318.82	16.3	23164.878727	1	54	4	2.56	3	1	NA	1	1	2	NA
1523	24265	1	31	31.36	110.6	111	19	NA	2	2	2	2	2.1215	25.7742	63.1	10.8	17.1	193.36	17.7	58393.340618	1	39	3	0.98	4	1	NA	2	1	2	NA
1524	24267	2	42	21.92	85	101	14	NA	2	2	2	2	1.7019	24.7525	48.3	71	104	616.23	15.6	33370.792337	1	36	1	1.44	1	3	12	2	2	2	NA
1525	24268	1	33	25.39	81.9	NA	NA	NA	NA	NA	NA	NA	NA	NA	NA	NA	NA	NA	NA	44388.813489	2	65	5	1.22	1	NA	NA	1	1	NA	NA
1526	24270	1	33	29.11	102.8	163	21	NA	2	2	2	2	1.3175	26.0296	40.9	69.3	34.8	250.92	14.9	29537.594298	2	25	1	0.78	2	NA	NA	2	2	NA	NA
1527	24271	1	34	25.13	98.7	123	31	NA	2	2	2	2	2.9227	27.121	33.6	47.1	42.4	315.86	26.3	4049.798932	2	63	1	1.67	1	NA	NA	2	1	1	NA
1528	24272	1	40	28.7	101.4	281	23	NA	2	2	2	2	1.9724	37.5003	48.3	65.3	78.5	674.53	27.6	4408.668865	2	67	1	0	1	NA	NA	2	2	NA	0
1529	24274	1	33	29.64	91.4	70	13	1	2	2	2	2	1.8132	49.9694	58.1	92	924.1	710.69	42.6	26444.963483	2	51	4	5	4	3	25	2	1	1	0
1530	24277	2	34	28	102.6	111	24	2	2	2	2	2	1.9714	16.8113	85.2	56.2	30.5	183.02	30.1	30664.493032	1	62	3	4	2	1	NA	2	1	1	0
1531	24278	2	40	25.68	86.7	41	16	3	2	2	2	2	2.3624	19.0404	82.7	22.1	7.1	530.62	16.5	35959.868434	1	25	3	5	5	2	NA	2	1	2	NA
1532	24279	2	32	28.03	94	58	17	NA	2	2	2	2	2.3219	47.8564	87.6	27.8	27.7	253.87	30.8	138287.194431	2	46	3	3.02	4	NA	NA	2	2	2	0
1533	24282	2	39	28	91.1	NA	NA	2	NA	NA	NA	NA	NA	NA	NA	NA	NA	NA	NA	84517.572421	2	36	3	2	4	1	NA	2	2	NA	0
1534	24284	1	35	32.13	NA	79	47	NA	2	2	2	2	3.0204	42.6784	53.2	99.4	7.1	813.28	41.9	13038.731	1	74	3	0.83	5	3	42	1	1	2	0
1535	24289	1	40	21.77	83.5	107	13	3	2	2	2	2	2.177	30.8594	99.8	74.9	7.1	374.9	36.2	83321.095216	2	37	5	NA	5	NA	NA	2	2	NA	0
1536	24290	1	43	23.53	86.8	110	15	NA	2	2	2	2	1.3489	33.1582	45.9	49.4	65.7	308.48	27.9	19489.988601	2	40	1	1.58	1	NA	NA	2	2	1	NA
1537	24291	2	37	29.58	93.6	143	14	2	2	2	2	2	2.4276	75.4186	75.3	81.2	161.4	855.34	25.1	120021.898724	2	49	5	1.92	3	NA	NA	2	2	2	0
1538	24292	1	29	25.06	83.6	38	14	3	2	2	2	2	1.6341	15.0233	77.8	44.9	53.4	218.45	23.1	75005.653867	1	23	3	5	3	NA	NA	2	2	NA	NA
1539	24294	1	41	33.4	117.8	337	39	6	2	2	2	2	2.0489	23.963	55.7	7.4	61.1	408.85	17.9	33947.483154	1	26	1	2.15	2	1	NA	2	2	2	NA
1540	24295	1	34	33.57	113.1	2397	36	6	2	2	2	2	2.6109	83.2205	23.8	9.7	85.3	366.05	10.9	3576.900423	1	60	1	1.34	3	1	NA	1	1	1	NA
1541	24299	2	39	35.49	106.7	278	37	3	2	2	2	2	1.8782	21.9661	26.3	67.6	26	246.49	14.3	26445.102778	1	47	4	0.64	4	1	NA	2	1	2	NA
1542	24300	1	33	42.2	143.1	339	24	NA	2	2	2	2	2.4636	31.7185	43.4	51.7	43.6	165.31	37.6	42025.003254	1	49	3	4.59	5	1	NA	2	1	2	0
1543	24301	2	32	26.57	95.2	72	17	2	2	2	2	2	2.5645	27.5157	102	23.3	58.5	342.43	27.4	91083.922567	1	40	3	5	5	NA	NA	2	2	1	NA
1544	24304	1	38	35.42	NA	NA	NA	NA	NA	NA	NA	NA	NA	NA	NA	NA	NA	NA	NA	31689.420356	1	23	1	1.11	2	NA	NA	2	2	NA	NA
1545	24305	2	39	21.6	70.4	57	16	5	2	2	2	2	1.9197	36.1303	82.7	71	57.1	656.08	39.6	86568.565083	2	34	3	2.96	3	1	NA	2	2	NA	0
1546	24309	2	42	33.47	119.5	121	19	NA	2	2	2	2	1.1112	24.3346	33.6	48.3	21.4	620.66	16.8	26426.138546	2	38	1	3.17	1	NA	NA	2	2	NA	NA
1547	24311	1	33	27.12	99	220	8	1	2	2	2	2	1.1251	64.9696	110	67	63.4	236.16	46.7	6340.867456	2	26	3	1.9	4	NA	NA	2	2	NA	0
1548	24312	1	34	NA	NA	138	26	NA	2	2	2	2	0.8535	30.3485	36	50.5	12.6	326.93	25.4	14931.626067	2	45	1	1.17	1	NA	NA	1	2	1	NA
1549	24313	2	35	26.72	102.9	143	17	NA	2	2	2	2	2.4524	40.8672	94.9	76.1	164.9	571.95	37.8	50022.978012	1	66	3	4.56	3	NA	NA	2	2	1	0
1550	24316	1	35	34.3	111.2	252	20	1	2	2	2	2	2.1477	85.2406	70.4	78.4	29	466.42	33.1	21556.640492	2	85	3	1.22	2	NA	NA	2	1	1	0
1551	24319	2	40	30.59	113.9	256	8	NA	2	2	2	2	0.8686	22.8485	28.8	26.1	7.1	186.71	7.5	3324.808882	2	21	1	0.92	4	NA	NA	2	2	2	0
1552	24320	2	42	27.26	100.6	172	43	6	2	2	2	2	2.2056	29.9538	63.1	53.4	65.5	315.13	12.5	30573.510831	1	30	1	0.11	1	1	NA	2	2	NA	NA
1553	24321	1	37	31.44	105.5	NA	NA	NA	NA	NA	NA	NA	NA	NA	70.4	NA	7.1	NA	NA	8282.759611	2	32	3	4.95	5	NA	NA	2	2	NA	0
1554	24322	2	33	35.55	117.2	127	8	NA	2	2	2	2	1.816	34.6675	85.2	88.6	7.1	357.19	56.2	6803.403382	2	28	3	3.63	3	NA	NA	2	2	2	0
1555	24326	2	34	23.15	88.7	378	34	NA	2	2	2	2	2.8713	31.0684	63.1	36.3	39	431.73	26.5	44870.417078	1	43	3	0.64	3	1	NA	2	1	NA	0
1556	24329	1	36	26.45	100	161	17	1	2	2	2	2	1.5922	29.4197	38.5	57.9	55.9	167.53	22	102420.718141	1	43	3	5	5	NA	NA	2	2	2	0
1557	24330	1	34	26.35	106	63	11	NA	2	2	2	2	1.889	25.2401	45.9	41.4	109.4	349.81	40.5	3409.928096	1	72	1	1.82	1	1	NA	2	1	1	0
1558	24332	1	38	39.73	NA	73	24	NA	2	2	2	2	1.3549	13.7462	55.7	4	7.1	548.33	18.8	33813.651297	1	26	1	2.23	2	3	4	1	2	1	NA
1559	24333	1	33	25.61	89.5	67	14	6	2	2	2	2	1.8862	16.0218	45.9	14.8	7.1	165.31	17.7	70440.905551	2	25	3	2.78	4	1	NA	2	2	NA	NA
1560	24334	1	41	31.42	109.7	79	22	NA	1	2	2	2	2.0936	26.2618	50.8	80.1	134.1	288.56	88.8	16520.964925	2	79	4	NA	5	NA	NA	1	1	1	0
1561	24336	2	41	21.27	73.4	NA	NA	NA	NA	NA	NA	NA	NA	NA	NA	NA	NA	NA	NA	37993.495817	2	50	5	1.17	3	NA	NA	2	2	1	0
1562	24337	2	37	29.99	104.3	29	14	1	1	2	2	2	1.7486	20.2478	43.4	48.8	28.5	432.47	31	31293.951889	2	46	4	1.83	2	NA	NA	2	1	NA	NA
1563	24340	1	33	29.3	110.8	139	16	2	2	2	2	2	2.2416	25.5188	87.6	5.7	98.6	272.32	18.6	84772.108428	1	54	3	4.59	4	1	NA	2	1	2	NA
1564	24341	2	37	41.68	NA	NA	NA	NA	NA	NA	NA	NA	NA	NA	NA	NA	NA	NA	NA	106423.081317	1	43	3	4.47	3	1	NA	1	1	1	NA
1565	24343	1	34	32.16	103.4	NA	NA	NA	NA	NA	NA	NA	NA	NA	NA	NA	NA	NA	NA	21588.583869	2	54	1	3.9	3	NA	NA	2	2	NA	NA
1566	24348	2	42	30.69	106.6	142	23	NA	2	2	2	2	1.6034	28.0962	38.5	32.4	57.3	534.31	17.9	14522.489251	1	65	4	1.06	5	3	40	2	1	NA	0
1567	24350	1	30	37.33	116.5	348	26	NA	2	2	2	2	1.8705	40.5653	58.1	27.3	38.2	256.82	25.1	78576.435999	2	39	3	3.48	4	1	NA	2	1	2	NA
1568	24352	1	37	30.76	104.1	264	73	NA	2	2	2	2	3.0155	37.5235	45.9	48.8	374.2	716.6	18.6	13693.694962	1	61	4	5	4	3	46	2	1	1	0
1569	24353	1	39	34.64	110.2	228	111	1	2	2	2	2	1.7668	36.4786	45.9	17.6	38.7	383.76	27.6	8399.844092	1	64	1	5	4	3	4	2	1	1	0
1570	24355	2	30	23.48	98	134	7	2	2	2	2	2	1.2644	34.4353	127	54.5	7.1	164.57	38.1	5759.770886	2	27	3	5	4	NA	NA	2	2	NA	0
1571	24357	2	32	28.64	102.5	28	16	NA	2	2	2	2	0.6752	10.6348	40.9	11.4	12.4	390.4	10.4	94828.85503	2	26	5	1.17	4	NA	NA	2	2	2	NA
1572	24359	1	40	24.62	88.3	54	14	1	2	2	2	2	1.6907	23.8237	33.6	52.8	15.4	265.68	39	108786.507087	2	45	3	5	5	NA	NA	2	2	2	0
1573	24362	2	43	28.34	NA	126	79	4	2	2	2	2	2.5778	41.4709	31.2	58.5	86.1	117.34	36.7	30108.0249	2	52	4	1.38	4	1	NA	2	1	1	0
1574	24364	2	40	23.09	NA	NA	NA	NA	NA	NA	NA	NA	NA	NA	NA	NA	NA	NA	NA	4467.569651	1	72	1	1.92	2	NA	NA	2	1	1	0
1575	24365	2	34	27.09	115	45	20	NA	2	2	2	2	1.7776	41.1691	92.5	86.9	124.1	512.91	60.9	41991.721973	1	77	3	NA	1	3	7	2	1	1	0
1576	24373	2	40	27.73	106.2	166	30	NA	2	2	2	2	1.8666	24.2881	58.1	77.2	58	210.33	19	26203.735625	1	22	1	4.3	3	3	10	2	2	NA	NA
1577	24377	1	38	46.16	133.9	89	16	2	2	2	2	2	1.0829	20.9909	18.9	38.6	49.1	499.63	14	37137.379999	2	30	4	1.86	3	NA	NA	2	2	NA	NA
1578	24378	1	35	20.67	76.7	201	13	1	2	2	2	2	1.5898	37.6628	48.3	66.4	55.3	328.41	20.4	79842.990522	2	31	5	5	5	NA	NA	2	2	1	NA
1579	24380	1	35	25.6	96.1	163	28	1	2	2	2	2	2.7855	47.2759	115	85.7	83.6	431.73	26.5	48663.586924	2	77	3	2.48	5	NA	NA	1	1	1	0
1580	24381	2	43	30.98	108.2	280	64	NA	2	2	2	2	2.4992	33.9941	68	96.5	144.8	354.24	33.3	14501.805353	2	51	1	1.61	2	1	NA	2	2	1	0
1581	24384	1	39	30.71	97.5	131	10	3	2	2	2	2	1.6994	32.3687	68	72.1	7.1	190.4	33.1	7590.791072	2	31	5	5	4	NA	NA	2	2	NA	0
1582	24389	1	42	29.81	96.8	170	15	1	1	2	2	2	2.2426	33.9709	43.4	43.2	79.8	343.17	14.9	46605.079078	1	30	4	5	4	NA	NA	2	2	NA	NA
1583	24392	2	29	19.94	76.5	73	19	2	2	2	2	2	2.8595	25.3795	117	67	7.1	148.34	22	62246.912464	2	25	3	1.5	5	2	NA	2	2	2	0
1584	24393	2	41	29.97	99.5	112	12	NA	2	2	2	2	1.462	19.7834	36	74.4	53.3	293.72	23.8	17706.273294	2	41	1	NA	1	NA	NA	2	2	NA	NA
1585	24397	1	38	24.48	104	170	10	NA	2	2	2	2	1.484	33.878	75.3	66.4	7.1	429.52	37.1	6659.333245	2	26	4	0.55	3	NA	NA	2	2	2	0
1586	24398	2	35	28.81	91.7	57	12	NA	1	2	2	2	1.8988	29.0482	68	61.9	34.1	247.97	39.6	9146.502139	1	84	3	1.12	3	3	40	2	1	1	0
1587	24400	2	34	29.55	106	116	36	2	2	2	2	2	2.0181	17.3918	31.2	26.7	90.7	516.6	67.3	36310.854211	2	63	3	0.97	4	3	4	2	2	2	0
1588	24403	2	30	31.01	NA	NA	NA	NA	NA	NA	NA	NA	NA	NA	NA	NA	NA	NA	NA	20660.920599	1	62	3	1.91	4	1	NA	2	2	2	0
1589	24404	2	33	34.34	104.5	189	21	2	2	2	1	2	1.7361	39.056	82.7	92	86.4	688.55	125.7	83462.019368	2	51	3	2.88	3	NA	NA	2	2	1	0
1590	24407	2	30	20.24	76.6	40	27	3	2	2	2	2	1.4425	44.3038	102	68.1	171.6	748.33	44.6	68985.000292	2	53	3	5	5	3	30	2	2	2	0
1591	24409	1	36	27.72	91.7	116	20	1	2	2	2	2	1.6718	34.1566	33.6	39.2	152.8	363.1	16.8	14080.084939	2	60	5	5	4	3	33	2	1	1	0
1592	24411	1	34	30.79	96.2	NA	NA	NA	NA	NA	NA	NA	NA	NA	NA	NA	NA	NA	NA	4362.584802	2	71	1	2.06	1	NA	NA	2	1	NA	NA
1593	24412	2	40	25.89	99	383	64	2	2	2	2	2	3.9448	117.9112	55.7	72.7	38.6	222.14	36.7	42385.141794	1	66	3	2.8	4	NA	NA	2	1	1	0
1594	24416	2	30	32.85	113.1	366	36	2	2	2	2	2	1.882	35.5498	72.9	7.4	38.4	474.53	12	85146.080091	1	41	3	4.47	3	1	NA	2	2	2	NA
1595	24418	2	39	22.75	84.4	176	17	NA	2	2	2	2	2.0419	76.7885	65.5	158.4	205.7	2974.88	239	49216.486834	2	47	3	0.75	3	3	10	2	1	1	0
1596	24420	1	31	25.77	107.5	164	12	1	2	2	2	2	1.9703	59.0717	75.3	68.1	256.6	1029.51	290.8	18523.286867	1	72	3	1.98	3	3	20	2	2	1	0
1597	24422	1	41	32.78	93.8	65	24	3	2	2	2	2	1.3179	16.7184	28.8	58.5	7.1	436.9	14.3	26860.403651	2	22	4	0.37	3	NA	NA	2	2	NA	NA
1598	24423	2	33	43.07	134.2	217	9	3	2	2	2	2	1.0183	30.4646	75.3	97.7	7.1	174.91	29	9097.469242	2	29	1	1.36	4	NA	NA	2	2	2	0
1599	24424	1	30	38.34	117.4	113	17	NA	2	2	2	2	1.4662	30.929	26.3	73.8	49.7	57.56	25.1	77688.608358	2	58	3	3.48	2	1	NA	2	1	1	NA
1600	24425	2	41	40.03	NA	108	82	2	2	2	2	2	2.0558	30.7201	28.8	14.8	13.6	535.79	20.2	34926.093022	2	39	4	0.29	2	2	NA	2	2	1	NA
1601	24427	2	43	21.78	83.1	99	28	2	2	2	2	2	2.0241	31.9507	72.9	74.9	11.7	690.03	26.5	20303.310575	1	56	1	1.85	1	NA	NA	2	2	1	NA
1602	24428	2	34	25.79	90.5	NA	NA	NA	2	2	2	2	2.0133	22.1983	70.4	22.1	15.8	441.32	38.3	43002.41628	2	76	3	0.75	2	3	15	2	1	1	0
1603	24430	2	43	28.77	90.9	95	23	NA	2	2	2	2	1.3856	31.2077	80.3	52.2	15.6	571.21	22.2	55055.094096	2	39	2	0.85	1	NA	NA	2	2	2	0
1604	24434	1	32	28.77	110.9	258	15	4	2	2	2	2	1.2543	43.5607	97.4	77.8	150.8	273.06	40.5	7818.283312	2	28	3	5	3	NA	NA	2	2	NA	0
1605	24438	1	39	29.73	110.5	235	40	3	2	2	2	2	2.8755	28.4445	97.4	67	44.6	385.97	32.6	88162.2512	1	54	3	5	3	3	7	2	1	1	NA
1606	24441	2	35	33.75	113.5	139	44	2	2	2	2	2	2.6326	34.2495	58.1	59.6	51.6	351.29	23.1	86107.351186	1	35	3	5	5	3	8	2	2	1	0
1607	24444	2	41	28.48	98.3	206	88	NA	2	2	2	2	1.6603	29.443	68	42.6	26.3	325.46	22.9	30813.206701	1	35	1	1.6	3	3	12	2	2	NA	NA
1608	24445	1	36	22.12	75.1	64	14	2	2	2	2	2	1.8918	29.2108	55.7	76.7	70.2	145.39	29.4	77331.74623	2	29	3	1.67	5	NA	NA	2	2	NA	NA
1609	24447	2	36	23.51	93.6	176	31	2	2	2	2	2	2.2014	53.3596	53.2	59.6	291.6	816.97	549	125521.277166	1	41	3	5	5	NA	NA	2	2	1	1
1610	24448	2	40	29.99	106	NA	NA	NA	NA	NA	NA	NA	NA	NA	NA	NA	116.9	NA	NA	3436.291946	1	60	1	1.59	1	3	40	1	1	2	0
1611	24450	1	40	24.29	NA	NA	NA	NA	NA	NA	NA	NA	NA	NA	NA	NA	NA	NA	NA	18249.65332	1	44	1	2.09	1	3	25	2	2	NA	0
1612	24452	2	39	37.7	122.6	199	17	NA	2	2	2	2	2.4238	56.7961	65.5	76.7	83.6	541.69	60.5	84517.572421	2	36	3	1.77	4	3	4	2	1	NA	0
1613	24455	1	34	25.41	92.4	109	10	5	2	2	2	2	1.1866	49.8069	65.5	101.1	372.2	1638.36	34.9	4864.383369	1	69	1	1.34	1	3	30	2	1	2	0
1614	24456	2	34	38.95	118	526	23	1	2	2	2	2	1.8188	25.2169	60.6	10.8	68	355.72	10.9	47675.450992	1	20	3	0.32	3	NA	NA	2	2	NA	NA
1615	24458	1	33	24.51	89	353	64	NA	2	2	5	2	2.5369	52.8255	85.2	68.7	144.3	422.87	18.3	86829.27793	1	51	3	4.12	3	1	NA	2	2	NA	NA
1616	24460	2	39	27.14	90.3	70	10	1	2	2	2	2	2.1407	50.3874	80.3	132.9	NA	502.58	43	113026.500607	2	46	3	5	3	3	3	2	2	2	0
1617	24462	2	32	32.72	102.6	59	46	NA	2	2	2	2	2.2255	35.6659	55.7	65.3	61	188.19	53	27624.634179	2	80	3	1.6	3	NA	NA	2	2	2	0
1618	24463	1	35	29.82	98.7	62	58	NA	1	2	2	2	2.5373	32.8795	31.2	26.7	73.6	518.81	18.8	27180.458313	2	59	4	1.39	1	NA	NA	2	1	2	0
1619	24466	2	33	31.02	102.2	173	35	2	2	2	2	2	1.8258	34.5049	26.3	44.3	27.4	277.49	10.4	28436.653837	1	32	4	2.39	3	NA	NA	2	2	2	NA
1620	24469	2	34	21.76	76.8	149	19	NA	2	2	2	2	2.3892	61.0686	43.4	65.3	311.1	625.82	33.1	52863.63456	2	70	5	1.85	3	3	13	2	2	1	0
1621	24471	1	41	22.1	73.7	34	13	1	2	2	2	2	0.9146	17.9955	58.1	71	40.2	472.32	32.6	26417.054279	2	22	1	0.16	2	3	4	2	2	NA	NA
1622	24474	1	43	30.03	94.3	56	28	6	2	2	2	2	2.2217	21.8268	58.1	32.4	20.8	190.4	23.8	19101.79102	1	44	1	1.12	5	3	15	2	2	NA	NA
1623	24475	2	42	22.68	NA	68	10	2	1	2	2	2	1.6704	19.0636	38.5	8.5	44.6	209.59	8.4	19639.65693	1	80	3	2.4	3	1	NA	2	2	NA	NA
1624	24476	1	29	NA	NA	85	56	1	2	2	2	2	1.5818	21.1766	45.9	78.9	22.2	382.28	31	21467.884886	1	85	3	3.51	5	3	40	2	2	2	NA
1625	24478	2	35	20.02	76.9	87	12	NA	2	2	2	2	1.336	23.6844	23.8	7.9	7.1	160.15	12.9	30176.12698	2	60	3	1.61	4	1	NA	2	2	2	NA
1626	24479	1	38	41.52	113.1	145	6	NA	2	2	2	2	2.5177	23.2664	77.8	59.1	17.2	442.06	47.3	62145.329221	2	26	3	0.21	4	3	6	2	2	NA	0
1627	24482	2	40	33.07	112.2	188	14	2	2	2	2	2	1.13	25.2866	31.2	77.8	74.5	385.24	26.3	24375.156333	2	33	1	1.03	3	NA	NA	2	2	NA	0
1628	24486	2	30	46.51	144	123	19	2	2	2	2	2	2.4053	75.6275	72.9	46.6	85.8	309.22	31.7	77003.332029	1	52	3	5	5	NA	NA	1	1	2	0
1629	24488	1	36	44.87	129.4	NA	NA	2	NA	NA	NA	NA	NA	NA	NA	NA	NA	NA	NA	27795.83342	1	20	4	0.31	3	1	NA	2	2	NA	NA
1630	24489	1	40	27.61	89.8	104	20	NA	2	2	2	2	1.5727	25.124	50.8	25.6	24.3	568.26	15.9	17868.328728	2	41	1	NA	1	NA	NA	2	2	NA	0
1631	24492	2	29	31.58	102.6	223	26	2	2	2	2	2	2.3606	68.5687	75.3	81.2	48.7	427.3	30.8	84442.487596	1	44	3	5	5	NA	NA	2	2	2	0
1632	24494	1	30	23.62	84.4	60	25	2	1	1	2	2	1.8167	23.5451	31.2	22.1	102.6	440.59	15.6	24350.566058	1	46	4	0.28	3	1	NA	2	2	NA	NA
1633	24496	2	42	21.07	75.5	57	6	10	2	2	2	2	1.5133	22.2215	77.8	59.1	63.7	286.34	20.6	31274.382547	1	36	1	NA	1	2	NA	2	2	NA	NA
1634	24498	2	38	26.41	98.3	386	31	2	2	2	2	2	2.3386	32.2294	33.6	5.1	35.5	284.13	23.8	3693.456825	1	61	1	1.61	1	1	NA	2	2	NA	NA
1635	24499	2	36	23.42	81.2	64	8	1	2	2	2	2	1.4282	17.7633	36	73.2	7.1	537.26	14.3	46505.655907	2	32	4	1.27	5	NA	NA	2	2	2	NA
1636	24500	2	30	37.23	122.5	279	48	2	2	2	2	2	5.2491	42.748	38.5	12.5	38.7	245.75	13.1	12375.911449	1	66	4	2.16	3	NA	NA	1	1	1	1
1637	24502	1	32	25.68	93.8	154	13	3	2	2	2	2	2.1822	19.8299	97.4	64.7	81.1	490.77	19.9	109645.610418	1	40	3	2.17	3	3	11	2	2	2	0
1638	24503	2	37	22.01	78.5	62	9	NA	2	2	2	2	1.7539	17.7865	112	68.7	88.5	357.93	124.6	7408.713128	2	26	3	5	5	NA	NA	2	2	2	0
1639	24504	1	33	26.79	103	97	16	1	2	2	2	2	1.7912	24.3113	68	51.1	90.7	235.42	19.7	7481.175172	1	72	1	1.39	1	3	25	2	2	1	0
1640	24507	2	39	23.27	89.4	176	11	2	1	2	2	2	2.5271	40.1242	58.1	57.9	56.1	716.6	27.6	83562.616448	2	51	5	3.27	4	NA	NA	2	1	1	0
1641	24508	1	35	27.51	98.3	63	31	NA	2	2	2	2	1.5622	41.6335	53.2	42	91.2	389.66	55.9	77070.576215	2	53	5	4.91	4	NA	NA	2	1	1	0
1642	24509	2	32	24.05	94.6	111	18	2	2	2	2	2	2.3226	53.6846	117	122.1	97.5	469.37	40.3	113583.530984	1	56	3	4	3	1	NA	2	2	2	0
1643	24511	2	35	20.01	75.2	68	16	2	2	2	2	2	1.8604	27.9337	33.6	31.2	14.6	182.29	16.5	107288.730598	2	49	5	5	5	1	NA	2	2	2	NA
1644	24513	2	34	24.45	76.7	74	17	50	2	2	2	2	1.5556	26.5869	80.3	29.5	11.2	335.05	25.4	21662.649584	2	54	1	1.07	5	1	NA	2	1	NA	0
1645	24515	1	33	31.89	119	128	16	NA	2	2	2	2	1.7727	37.9183	33.6	97.7	62.1	228.78	32.2	25366.194333	2	69	3	1.2	4	NA	NA	2	1	1	0
1646	24517	2	34	36.31	112.8	345	22	1	2	2	2	2	1.9888	49.2728	63.1	53.4	35.7	394.09	33.3	44870.417078	1	45	3	0.86	3	2	NA	2	2	1	0
1647	24521	1	41	30.62	104.4	137	15	2	2	2	2	2	1.6408	25.7742	53.2	40.3	7.1	239.11	24.9	74034.097423	2	30	3	2.72	4	1	NA	2	2	1	0
1648	24523	2	41	28.09	96.1	93	55	6	2	2	2	2	1.7109	18.576	60.6	47.7	64.9	278.23	19.7	30646.906177	1	23	1	0.64	2	NA	NA	2	2	NA	NA
1649	24525	1	32	24.01	81.5	68	12	NA	2	2	2	2	1.4009	20.898	75.3	84	65.9	264.2	35.3	123454.678908	2	46	3	3.93	1	NA	NA	2	2	2	NA
1650	24526	1	30	34.47	107.6	NA	NA	NA	NA	NA	NA	NA	NA	NA	NA	NA	NA	NA	NA	13848.706895	2	64	4	0.91	4	NA	NA	2	1	1	0
1651	24528	1	38	22.17	87	121	10	NA	2	2	2	2	2.3802	34.7836	65.5	59.6	28.7	400	37.8	21440.718593	2	84	3	NA	3	NA	NA	2	9	1	0
1652	24529	1	32	18.77	68	35	11	NA	1	1	2	2	1.4509	42.3068	28.8	47.1	44.5	231.73	22.4	31834.094118	2	50	4	1.11	3	NA	NA	2	2	NA	1
1653	24539	1	39	22.89	92.4	91	39	6	2	2	2	2	2.8438	24.5435	99.8	69.3	46.6	388.19	22.9	17496.954286	1	51	1	0.78	1	1	NA	2	2	1	NA
1654	24540	1	30	28.31	106.4	214	134	NA	1	2	2	2	1.948	24.8454	38.5	10.2	7.1	862.72	36	12830.002688	2	60	4	0.51	3	1	NA	1	1	1	0
1655	24542	2	41	25.8	91.2	52	29	NA	2	2	2	2	1.7225	20.9677	60.6	49.4	28.5	353.5	17.4	24278.976945	1	43	4	3.63	5	NA	NA	2	2	2	NA
1656	24545	2	31	44.19	134.2	88	17	NA	2	2	2	2	1.3814	21.85	58.1	67.6	109.8	287.08	36.5	44195.466158	2	56	3	0.09	3	NA	NA	2	2	2	0
1657	24551	1	40	27.84	93.3	109	138	12	2	2	2	2	1.9536	20.2711	58.1	43.7	7.1	241.33	19.5	19472.97889	1	41	1	2.05	1	3	17	2	2	1	NA
1658	24560	2	31	25.03	95.1	50	38	NA	2	2	2	2	1.7644	20.2711	40.9	20.4	20.7	276.75	42.4	37115.573766	1	58	3	0.91	3	3	2	2	2	1	NA
1659	24562	2	30	35.82	102.2	237	27	1	2	2	2	2	2.0932	36.6412	43.4	22.1	53.4	236.9	24.7	45999.318869	2	62	3	5	4	NA	NA	2	2	1	0
1660	24565	2	30	30.37	101.7	NA	NA	1	NA	NA	NA	NA	NA	NA	NA	NA	NA	NA	NA	41278.194474	2	70	3	2.8	5	NA	NA	1	1	1	NA
1661	24567	1	43	28.17	99.1	75	31	1	2	2	2	2	1.2212	27.3996	36	52.8	12.2	230.99	14	2306.589017	1	68	1	0.58	1	3	10	2	2	1	0
1662	24568	2	39	27.51	97.8	126	15	1	2	2	2	2	2.1044	28.7696	48.3	63	82.1	878.96	32.4	29588.045825	2	33	1	1.49	3	NA	NA	2	2	NA	0
1663	24571	1	42	28.77	99.1	178	30	NA	2	2	2	2	2.0237	95.2717	60.6	61.9	520.2	446.49	24.9	27049.149473	2	67	4	0.89	3	NA	NA	3	1	2	0
1664	24572	1	31	22.14	72.1	78	9	1	2	2	2	2	1.7413	26.2386	72.9	70.4	7.1	340.96	38.7	87166.744696	2	31	3	2.55	3	NA	NA	2	2	NA	0
1665	24573	1	32	33.28	104.6	110	10	3	2	2	2	2	2.7202	38.3827	82.7	102.8	85.2	360.14	20.6	93639.883815	2	56	3	5	3	3	20	2	2	2	0
1666	24574	2	32	40.58	110.8	103	31	1	2	2	2	2	2.9789	30.4879	105	64.7	28.7	382.28	62.7	101756.115114	2	52	3	5	5	NA	NA	2	1	2	0
1667	24575	2	34	22.31	77.8	56	7	NA	2	2	2	2	2.0918	87.7484	80.3	78.9	46.8	516.6	39.4	62334.690549	2	64	3	4	3	3	30	2	2	2	0
1668	24576	1	34	41.06	127	276	30	NA	2	2	2	2	2.48	42.6087	50.8	103.3	249.9	495.94	35.8	98738.568857	1	37	3	5	5	NA	NA	2	1	2	0
1669	24582	2	38	18.67	76.6	64	12	1	2	2	2	2	1.3371	22.1287	26.3	71	11.6	290.03	24.5	41483.443234	2	38	1	3.71	4	NA	NA	2	2	1	0
1670	24583	1	42	26.03	100.7	92	21	1	2	2	2	2	2.125	21.2231	43.4	53.9	39.9	302.58	20.2	92618.375063	2	63	3	2.34	3	1	NA	2	2	2	1
1671	24586	2	41	45.98	151	151	23	6	2	2	2	2	1.6066	20.7819	21.4	8.5	25.8	165.31	7.9	31959.212847	1	54	3	2.08	4	1	NA	2	1	2	NA
1672	24588	1	29	22.58	93.7	92	17	NA	1	2	2	2	3.4421	60.2559	70.4	51.1	242	205.9	26.5	14801.594464	1	78	3	2.06	5	3	48	2	2	1	0
1673	24589	2	42	30.89	101	96	57	NA	2	2	2	2	3.3007	18.4367	55.7	7.4	27.9	366.05	22.7	2825.26373	1	60	1	0.7	1	3	33	1	1	2	0
1674	24591	1	40	22.07	NA	NA	NA	NA	NA	NA	NA	NA	NA	NA	NA	NA	NA	NA	NA	24538.303422	2	82	3	3.47	1	3	30	2	2	9	NA
1675	24599	1	29	25.35	95.8	162	18	NA	2	2	2	2	1.3395	10.9831	87.6	NA	68.6	368.26	57.5	21467.884886	1	84	3	2.97	5	3	20	2	2	2	0
1676	24601	1	32	28.41	111.3	202	48	NA	2	2	2	2	0.8473	27.6318	72.9	53.4	7.1	439.11	36.9	7240.337451	2	23	4	0.07	2	NA	NA	2	2	NA	0
1677	24602	1	30	28.6	104.5	115	10	5	1	2	2	2	1.8977	22.0358	48.3	40.3	7.1	217.71	13.6	26792.95818	2	42	4	NA	3	NA	NA	2	2	2	NA
1678	24603	1	31	25.95	101.1	241	30	4	2	2	2	2	2.8466	31.2541	70.4	20.4	27.6	354.98	19.9	123462.124523	1	48	3	1.11	3	1	NA	2	2	2	NA
1679	24604	1	31	25.12	86.1	70	15	1	2	2	2	2	2.2838	35.5498	55.7	92.6	96	474.53	108.9	50491.787975	2	55	3	5	4	NA	NA	2	2	2	0
1680	24605	2	36	51.67	116.5	138	14	2	2	2	2	2	0.9817	23.4058	14	15.9	7.1	227.3	15.9	36443.375488	2	40	4	1.04	4	NA	NA	2	2	NA	NA
1681	24608	2	40	27.99	108.9	101	309	NA	1	2	2	2	1.4704	28.816	53.2	61.3	7.1	816.97	22.4	2144.76997	1	80	1	1.07	1	NA	NA	2	1	1	NA
1682	24609	2	30	26.13	91.6	88	16	1	2	2	2	2	2.1711	29.8609	87.6	26.1	22.8	211.81	31	85146.080091	1	46	3	3.45	3	3	3	2	2	NA	NA
1683	24610	1	38	31.71	112.4	90	20	8	2	2	1	2	1.4055	25.0312	63.1	68.1	91.3	326.93	26.3	46066.58433	1	33	3	0.11	4	NA	NA	2	2	NA	NA
1684	24611	2	32	24.7	91.9	82	14	NA	2	2	2	2	2.4968	27.4925	50.8	41.4	140.3	490.77	43.7	28157.683468	2	81	3	0.75	3	3	30	2	1	2	0
1685	24616	2	42	28.86	108.2	426	27	1	2	2	2	2	2.1337	44.5824	31.2	62.5	58.4	250.92	19	17164.46652	1	49	1	4.99	4	3	29	2	2	1	NA
1686	24617	2	36	24.65	87	171	15	1	2	2	2	2	1.9696	35.248	72.9	68.7	45.7	547.6	28.3	63750.673951	2	61	3	2.69	3	NA	NA	2	2	2	NA
1687	24620	2	30	25.62	99.6	58	15	NA	2	2	2	2	2.0237	30.2092	94.9	NA	32.2	316.6	21.5	79245.738768	1	54	3	4.79	5	NA	NA	2	2	1	NA
1688	24622	1	34	27	105.4	177	47	NA	2	2	2	2	3.9762	25.6813	18.9	33.5	41.8	907	22	4615.459309	1	66	1	4.54	2	NA	NA	1	1	9	NA
1689	24625	1	36	39.5	127.4	193	13	NA	2	2	2	2	1.3936	21.5249	28.8	0.6	7.1	115.87	20.2	6603.013273	2	24	4	0.27	2	NA	NA	2	2	NA	NA
1690	24626	1	31	31.06	105.7	197	30	3	2	2	2	2	2.6755	41.2852	92.5	40.9	NA	523.98	24.5	112278.79127	1	35	3	4.18	4	NA	NA	2	2	2	0
1691	24627	1	32	18.49	75	83	14	NA	2	2	2	2	1.9323	35.3176	70.4	57.3	66.2	605.16	40.3	15466.583168	1	78	3	0	1	NA	NA	2	2	NA	0
1692	24630	1	36	31.38	97.1	98	24	1	2	2	2	2	2.3962	15.302	77.8	46.6	7.1	329.15	22.7	75499.59337	2	23	2	2.72	4	1	NA	2	2	NA	NA
1693	24631	1	30	33.1	117.2	166	62	2	2	2	2	2	1.565	24.5668	28.8	18.2	38.5	577.12	32.2	26512.782207	1	38	4	0.33	4	1	NA	2	2	NA	NA
1694	24632	1	40	32.07	111.6	204	33	1	2	2	2	2	2.6238	31.7417	48.3	47.1	26.1	504.79	29	101199.12975	1	40	3	5	5	NA	NA	2	1	2	NA
1695	24633	2	37	23.77	91.3	112	24	NA	2	2	2	2	2.1735	32.9027	75.3	95.4	103.8	522.5	25.8	96326.685252	1	31	3	2.58	4	1	NA	2	2	NA	0
1696	24636	1	35	28.48	93.9	66	13	NA	2	2	2	2	1.6991	17.833	43.4	98.8	10	182.29	36.7	6141.014252	2	22	4	0.56	4	NA	NA	2	2	NA	0
1697	24637	1	42	26.89	98.5	107	29	3	2	2	2	2	2.1414	22.1751	63.1	29.5	41	450.92	28.3	7205.997248	1	34	1	NA	3	1	NA	2	2	1	0
1698	24640	1	30	25.1	82	78	17	4	1	2	2	2	0.8574	18.785	16.5	4	7.1	300.37	12.7	26792.95818	2	46	4	2.62	4	1	NA	2	1	NA	0
1699	24641	1	30	34.19	102.3	80	42	5	2	2	2	2	1.8352	20.689	31.2	40.9	32	211.81	13.1	25007.935339	1	24	4	1.11	5	NA	NA	2	1	2	0
1700	24642	2	31	24.84	89.5	188	19	NA	2	2	2	2	2.354	60.6274	92.5	90.3	101.1	595.57	70.2	24435.24226	2	85	3	1.18	3	NA	NA	2	2	NA	0
1701	24643	1	43	29.11	93.1	98	24	1	2	2	2	2	1.8572	64.598	55.7	79.5	268.3	2322.49	34.2	3372.169462	2	65	1	2.23	1	NA	NA	2	2	1	0
1702	24644	2	30	26.03	98.5	132	19	2	2	2	2	2	2.9726	80.3644	85.2	66.4	198	328.41	53	11333.781916	1	78	3	1.2	1	3	30	2	2	2	0
1703	24645	1	42	NA	NA	121	21	2	2	2	2	2	1.6296	17.5311	45.9	21	31.6	192.62	20.2	8756.971354	1	34	1	0.72	4	NA	NA	2	2	NA	NA
1704	24647	1	35	28.03	97.2	418	33	NA	2	2	2	2	2.628	121.162	43.4	89.1	389.7	593.35	62.1	52775.455017	2	61	3	4.21	4	3	16	2	2	1	0
1705	24648	1	41	26.87	102.4	199	45	1	2	2	2	2	2.3233	27.9801	38.5	39.7	18.7	264.2	20.4	23164.878727	1	53	4	0.67	3	2	NA	2	1	2	NA
1706	24649	1	37	31.91	94.3	64	20	NA	2	2	2	2	2.5212	29.3965	43.4	64.7	7.1	518.81	28.3	33758.606335	2	33	4	1.38	3	NA	NA	2	2	2	NA
1707	24651	1	43	30.74	99.1	159	34	5	2	2	2	2	1.9225	26.6566	31.2	57.3	64.6	302.58	19.7	23892.244073	1	24	1	0.8	2	NA	NA	2	2	NA	NA
1708	24653	2	30	27.44	100.2	193	14	NA	1	2	1	2	1.9857	72.9805	63.1	61.9	90.2	156.46	26	28724.892339	1	54	2	1.36	3	NA	NA	2	2	2	0
1709	24655	1	42	20.32	77.1	151	23	NA	2	2	2	2	1.8666	15.511	58.1	72.1	148.8	498.89	40.1	23355.870855	1	26	4	0.72	2	NA	NA	2	2	2	NA
1710	24656	1	35	23.21	95.2	83	20	NA	1	2	2	2	2.5268	21.5714	60.6	14.2	153.5	300.37	23.1	24702.742458	1	57	4	1.61	4	NA	NA	1	2	1	NA
1711	24658	1	34	22.03	90.1	NA	NA	NA	NA	NA	NA	NA	NA	NA	NA	NA	NA	NA	NA	4049.798932	2	67	1	1.9	1	1	NA	2	2	2	0
1712	24659	1	38	30.04	101.3	346	16	3	2	2	2	2	2.3714	46.2542	55.7	38.6	115.9	337.27	35.3	90726.388556	1	31	3	3.47	4	1	NA	2	2	1	0
1713	24660	1	42	36.14	101	40	9	1	2	2	2	2	0.9077	18.7153	28.8	57.9	87.6	814.75	27.6	23850.195907	2	44	4	1.86	3	1	NA	2	1	2	NA
1714	24662	2	37	32.36	104	59	19	1	2	2	2	2	1.5671	18.8546	63.1	13.6	79.1	174.17	18.8	61278.496392	2	63	3	3.16	2	NA	NA	2	2	2	0
1715	24668	2	34	42.6	109.4	157	27	NA	2	2	2	2	2.1913	30.5807	38.5	53.9	21.7	383.76	26.5	41981.294524	2	50	3	NA	3	1	NA	3	2	1	0
1716	24669	2	30	42.38	132.8	403	20	1	2	2	2	2	1.8988	31.556	48.3	46	49.8	256.82	23.6	85146.080091	1	42	3	5	5	NA	NA	2	2	1	0
1717	24671	1	39	26.68	81.1	54	24	NA	2	2	2	2	2.0237	24.9383	9.1	40.3	26.2	393.35	24.2	19241.942281	2	72	4	1.54	4	NA	NA	2	1	2	NA
1718	24672	1	38	22.64	93	68	29	8	2	2	2	2	2.7272	23.7773	65.5	5.7	61.3	499.63	14.7	86050.165174	1	37	3	2.14	2	1	NA	2	2	NA	NA
1719	24673	1	34	32.21	110.7	179	36	NA	2	2	2	2	2.9946	35.6659	48.3	22.1	40.6	268.63	25.4	3801.395997	1	63	1	3.05	3	NA	NA	1	2	NA	NA
1720	24676	2	32	42.65	110.4	71	17	10	2	2	2	2	1.3583	19.0172	55.7	18.2	24.3	338.74	26.3	35579.915898	2	37	1	0.85	3	1	NA	2	2	2	0
1721	24680	1	34	33.91	111.4	92	17	1	2	2	2	2	1.5137	20.155	65.5	22.1	20.6	425.83	12.7	4450.406011	2	74	1	0.33	1	NA	NA	2	1	NA	NA
1722	24687	2	32	29.54	114	NA	NA	3	2	2	2	2	2.1442	32.6473	75.3	40.9	32.3	332.84	32.2	59854.518881	1	61	3	5	4	1	NA	2	1	NA	0
1723	24688	2	30	27.87	97.1	120	43	1	2	2	2	2	3.2512	26.7959	70.4	51.7	77.4	356.45	20.2	85146.080091	1	40	3	3.63	5	3	15	2	1	2	NA
1724	24693	1	37	27.71	97.3	78	27	NA	2	2	2	2	1.7183	24.1488	45.9	70.4	25.9	298.15	25.1	27274.014815	1	43	4	5	4	NA	NA	2	2	1	NA
1725	24696	2	43	29.64	NA	115	52	NA	2	2	1	2	1.4955	17.7169	31.2	43.7	37.1	323.98	16.3	21989.973388	1	30	4	2.27	3	NA	NA	2	2	NA	0
1726	24701	2	35	44.46	122.4	300	11	NA	2	2	2	2	1.9843	32.2526	45.9	33.5	25.2	217.71	17.7	82173.927421	2	33	3	5	5	NA	NA	2	2	2	0
1727	24702	2	31	22.51	76.4	90	25	NA	2	2	2	2	1.8356	72.5393	92.5	111.3	178.3	799.25	69.5	55341.317315	2	71	3	1.92	3	3	40	2	2	2	0
1728	24703	1	38	36.47	117.8	87	15	NA	2	2	2	2	1.4568	26.2618	31.2	61.9	7.1	543.17	20.2	13279.57132	1	60	4	2.48	4	NA	NA	2	2	1	0
1729	24705	2	35	26.41	106.2	82	23	2	2	2	2	2	1.5259	23.1968	38.5	38	28.3	266.42	22.9	11743.790958	1	85	4	1.93	3	NA	NA	2	2	2	NA
1730	24707	1	31	24.86	98.6	108	29	1	2	2	2	2	1.9989	78.4372	68	74.9	66.8	442.8	72	24529.63556	1	82	3	4.13	5	3	30	2	2	2	0
1731	24708	2	38	29.94	108.2	232	75	2	2	2	2	2	1.8764	31.8114	70.4	85.7	57.7	420.66	25.8	3846.989277	1	70	1	0.88	1	3	10	2	2	2	0
1732	24710	2	30	28.77	104.6	175	25	1	2	2	2	2	2.6685	43.6304	102	45.4	30	411.8	77.7	40578.042881	1	66	3	1.92	3	3	15	2	1	1	0
1733	24717	1	36	26.46	90	73	16	NA	2	2	2	2	1.801	27.3996	63.1	40.9	7.1	501.1	24.9	14080.084939	2	66	4	2.27	3	NA	NA	2	1	NA	NA
1734	24719	1	41	35.29	118.2	63	17	3	2	2	2	2	2.0545	21.4321	16.5	32.4	37.2	456.08	23.3	38687.525184	2	31	4	0.82	4	1	NA	2	1	2	NA
1735	24720	1	33	26.61	99	333	8	2	2	2	2	2	1.4156	48.1351	110	72.7	17.2	180.81	42.8	70440.905551	2	24	3	3.9	4	3	2	2	2	2	0
1736	24721	1	37	26.75	93.5	182	9	NA	2	2	2	2	3.6792	68.5687	45.9	51.1	188.7	731.36	56.9	88273.235902	2	58	3	5	3	NA	NA	2	1	1	0
1737	24722	2	37	23.29	85.8	126	10	2	2	2	2	2	2.7806	22.5698	161	80.6	53.7	166.79	25.1	82303.638318	2	23	3	1.61	5	3	3	2	2	NA	NA
1738	24723	2	40	25.2	96.5	237	94	3	2	2	2	2	2.4147	27.1906	48.3	3.4	25.3	273.8	20.6	4363.44899	1	78	1	0.66	1	3	8	2	2	NA	NA
1739	24725	2	35	29.38	89.6	62	13	5	2	2	2	2	1.7347	15.3484	38.5	40.3	64.9	462.73	19	29813.625572	2	21	4	1.32	3	NA	NA	2	2	NA	NA
1740	24726	2	41	17.19	66.2	63	23	2	2	2	2	2	2.3079	28.0265	40.9	42	7.1	485.6	34	26203.944449	1	22	4	0.29	2	1	NA	2	2	NA	NA
1741	24730	1	29	29.91	100.3	32	19	2	2	2	2	2	2.7736	24.1952	85.2	52.8	212	490.03	22.7	101529.11369	1	45	3	5	2	3	18	2	2	NA	0
1742	24731	2	39	27.48	88.6	73	13	1	2	2	2	2	1.8782	27.0977	23.8	NA	17	440.59	20.6	29097.579544	2	56	4	5	4	3	30	1	1	1	NA
1743	24733	2	34	30.27	94.5	212	22	NA	2	2	5	2	1.7294	28.8392	50.8	17.6	41.5	154.98	13.4	53754.948823	2	48	2	0.83	3	1	NA	2	2	2	NA
1744	24736	1	37	51.14	143.1	105	15	2	2	2	2	2	1.3653	15.5574	18.9	31.8	273.9	172.69	32.6	8086.523493	2	30	3	5	4	NA	NA	2	2	NA	0
1745	24738	2	33	27.01	99	148	57	6	2	2	2	2	1.4051	28.0498	21.4	28.4	7.1	178.6	27.2	6453.373925	2	26	4	0.38	2	1	NA	2	2	NA	NA
1746	24739	1	41	29.28	112.1	84	16	2	2	2	2	2	3.0124	25.7045	63.1	50	51.5	408.85	39.2	32611.442644	1	71	3	2.56	5	3	33	2	1	1	0
1747	24742	1	42	31.32	102	169	26	1	2	2	2	2	1.9927	61.2079	55.7	111.9	63.7	159.41	33.5	35539.33732	2	83	3	1.77	2	NA	NA	2	1	2	0
1748	24745	2	37	18.76	78.6	56	20	NA	2	2	2	2	1.727	28.1659	50.8	77.2	44.7	455.35	16.8	31293.951889	2	55	4	5	5	NA	NA	2	1	2	0
1749	24746	2	35	23.09	90.8	90	31	NA	2	2	2	2	2.9935	27.6782	70.4	61.3	40.5	335.79	25.8	97441.205355	1	47	3	3.63	3	NA	NA	2	2	2	NA
1750	24748	2	30	26.16	89.9	343	27	NA	2	2	2	2	1.6645	54.7295	87.6	53.4	75.9	669.37	146.5	19089.347113	2	80	3	0.84	3	NA	NA	2	1	2	0
1751	24751	2	37	25.66	88.8	90	15	NA	2	2	2	2	1.8499	36.409	77.8	35.8	7.1	342.43	20.8	56028.339567	2	76	3	1.5	4	NA	NA	2	1	1	1
1752	24752	2	31	29.51	109	141	15	2	2	2	2	2	1.2334	27.6318	50.8	17	71.2	250.92	14.3	90104.634042	2	54	3	4.47	3	1	NA	1	1	1	NA
1753	24753	2	37	43.07	144.8	NA	NA	2	NA	NA	NA	NA	NA	NA	NA	NA	NA	NA	NA	28441.258242	1	46	4	1.83	3	NA	NA	2	1	2	0
1754	24755	1	37	26.92	101	152	13	NA	2	2	2	2	1.9312	28.7696	33.6	76.1	59.6	875.27	27.6	50501.966768	2	79	3	2.23	3	3	20	2	1	1	0
1755	24756	1	29	28.46	91.4	122	34	4	2	2	2	2	2.1906	27.9801	154	28.4	22.9	366.05	16.5	83198.518144	2	38	3	2.23	4	NA	NA	2	2	2	NA
1756	24757	1	30	31.02	105	121	31	1	2	2	2	2	2.7966	38.0344	50.8	68.7	12.7	312.17	63	20274.46812	2	82	3	3.71	2	3	23	2	2	2	0
1757	24759	1	29	32.21	115	388	39	NA	2	2	2	2	1.7232	32.4616	26.3	17	40	256.82	37.1	53379.499597	2	68	3	1.64	4	1	NA	1	1	1	NA
1758	24760	2	33	31.67	106.7	238	5	2	2	2	2	2	1.4121	35.039	99.8	68.1	7.1	171.95	64.3	6968.501952	2	25	3	5	4	3	7	2	2	2	0
1759	24762	2	42	27.34	92	118	34	10	2	2	2	2	2.9625	34.8997	85.2	51.1	90.7	277.49	25.8	31395.958755	1	32	1	1.54	3	3	5	2	2	1	0
1760	24763	1	29	22.14	78	36	11	2	2	2	2	2	1.1405	18.0652	21.4	52.8	30.9	118.82	25.8	84653.907039	2	52	3	4.42	3	3	10	2	1	2	1
1761	24767	2	32	31.06	101.8	201	9	NA	2	2	2	2	1.9403	43.1892	90.1	23.3	7.1	200	20.4	9825.913312	2	30	3	5	4	NA	NA	2	2	2	0
1762	24768	2	40	27.52	108.6	189	32	NA	2	2	2	2	3.1611	38.8238	45.9	75.5	72.8	55.35	64.1	3021.596098	1	70	1	2.4	1	2	NA	2	1	1	0
1763	24771	1	34	20.93	81.8	65	14	1	2	2	2	2	0.7467	15.9057	40.9	58.5	70.1	490.03	28.5	3143.56371	1	77	1	0.83	1	3	50	2	2	2	NA
1764	24773	1	32	22.11	79.3	132	12	2	2	2	2	2	2.2147	41.2852	60.6	92	92.7	437.63	52.5	58098.909403	2	61	3	2.23	3	NA	NA	2	2	1	0
1765	24776	2	30	44.68	135	276	11	NA	2	2	2	2	2.4112	22.5002	50.8	9.1	43.2	422.87	22.9	42415.396542	2	73	3	2.58	4	NA	NA	2	2	2	NA
1766	24782	2	35	17.03	68.6	NA	NA	2	NA	NA	NA	NA	NA	NA	NA	NA	NA	NA	NA	75357.390742	2	21	3	2.36	4	NA	NA	2	2	2	0
1767	24783	1	40	24.71	86.4	68	15	4	2	2	2	2	1.0948	16.7416	36	NA	7.1	298.89	20.6	31102.891031	2	21	1	1.44	1	NA	NA	2	2	NA	NA
1768	24784	1	38	33.86	119	206	22	NA	2	2	2	2	3.2278	33.9709	43.4	19.3	7.1	907.74	18.8	53112.845293	2	69	3	3.71	2	3	8	2	1	1	0
1769	24785	2	30	28.12	112.5	87	23	1	2	2	2	2	1.9951	24.8454	68	55.1	39	225.83	40.8	28780.980927	1	78	3	2.4	3	3	55	2	1	1	0
1770	24787	2	37	39.31	127	136	17	NA	2	2	2	2	1.6069	18.6457	23.8	19.3	53	767.52	26.5	14730.152118	2	65	4	4.8	2	3	5	2	1	1	NA
1771	24788	2	29	27.42	94.7	70	10	2	2	2	2	2	2.1592	44.2805	99.8	131.2	165.5	627.3	74.3	68739.160865	2	53	2	5	4	NA	NA	2	2	2	0
1772	24789	2	38	32.2	110.2	49	15	6	2	2	2	2	2.3062	13.8159	80.3	44.9	26.1	306.27	36	44595.454669	1	29	1	0.97	3	1	NA	2	2	NA	NA
1773	24791	1	34	23.91	83.6	123	14	NA	2	2	2	2	1.9508	42.0979	60.6	52.2	50.2	399.26	25.4	3693.456825	1	68	1	3.28	1	3	30	2	2	NA	0
1774	24794	1	39	21.84	86.5	91	6	NA	2	2	2	2	1.506	42.6319	97.4	72.7	NA	611.8	41.9	7410.949154	2	34	5	5	5	NA	NA	2	2	NA	0
1775	24795	1	35	22.57	74.2	161	24	NA	2	2	2	2	2.9736	80.852	53.2	87.4	209.7	530.62	64.8	21486.776849	2	80	3	1.56	3	3	22	2	1	1	0
1776	24800	1	36	23.61	81.2	41	20	3	2	2	2	2	1.8192	19.9924	23.8	71	51.7	286.34	21.3	27795.83342	1	25	4	2.62	2	1	NA	2	2	NA	NA
1777	24803	1	30	23.53	75.4	250	14	NA	2	2	2	2	2.495	30.4646	63.1	65.9	7.1	370.48	30.4	47620.144678	2	35	3	NA	3	1	NA	2	2	NA	NA
1778	24805	2	31	32.23	96.6	55	11	2	2	2	2	2	1.359	22.4305	63.1	44.9	35.6	402.21	30.8	76812.716088	2	39	3	3.8	5	NA	NA	2	2	1	0
1779	24806	2	30	NA	NA	NA	NA	NA	NA	NA	NA	NA	NA	NA	NA	NA	NA	NA	NA	35177.945804	2	71	3	1.91	2	NA	NA	2	1	2	0
1780	24809	1	32	24.81	85.9	171	19	3	2	2	2	2	2.3987	32.6938	87.6	27.3	65.3	430.99	31.3	96892.203332	1	37	3	3.65	4	1	NA	2	2	2	NA
1781	24811	2	31	49.53	154.4	330	49	NA	2	2	1	2	3.2477	30.0699	21.4	17	7.1	523.24	27.6	15203.058172	2	61	4	0.74	2	1	NA	1	1	1	0
1782	24812	2	34	36.23	NA	98	9	NA	2	2	2	2	2.228	27.8872	58.1	31.8	13.4	196.31	15.4	22963.650483	2	77	4	0.84	1	3	34	2	1	NA	NA
1783	24816	2	38	23.15	84.3	118	17	NA	2	2	2	2	3.5954	34.7371	26.3	24.4	19.6	430.99	19.5	4734.929231	2	67	1	2.03	3	NA	NA	1	1	2	0
1784	24817	1	36	NA	NA	725	32	5	2	2	2	2	2.2007	39.2186	55.7	44.9	79.7	442.06	28.3	74674.565823	1	21	2	2.72	4	NA	NA	2	NA	NA	0
1785	24818	1	36	28.24	96.2	66	64	2	2	2	2	2	1.4966	24.7061	23.8	100.5	275.1	340.22	28.5	26723.146264	1	42	4	0.57	2	1	NA	2	1	2	0
1786	24821	2	39	34.33	112.3	147	24	NA	2	2	2	2	2.4109	23.7076	48.3	45.4	38.3	425.83	20.6	52378.160681	2	39	3	0.64	2	2	NA	2	1	2	NA
1787	24823	1	31	21.31	88.7	79	15	NA	2	2	2	2	2.1634	62.2064	72.9	85.2	481.6	725.45	56.2	25304.222982	1	85	3	4.13	3	NA	NA	2	2	2	0
1788	24824	2	35	29.13	109.4	61	44	1	2	2	2	2	2.4765	27.2138	92.5	73.8	45.3	208.85	59.6	97441.205355	1	47	3	3.25	3	1	NA	2	2	2	0
1789	24826	1	36	30.25	98.5	39	23	NA	2	2	2	2	1.5758	19.9228	26.3	35.2	60	251.66	19	29096.036417	1	36	4	3.06	3	NA	NA	2	2	2	NA
1790	24831	2	36	44.34	121	NA	NA	1	NA	NA	NA	NA	NA	NA	NA	NA	NA	NA	NA	94773.593941	2	22	3	3.18	4	NA	NA	2	2	NA	NA
1791	24835	2	40	29.75	112.7	83	123	4	2	2	2	2	3.2299	24.0559	65.5	97.7	80.3	427.3	59.6	84566.810176	1	43	3	4	3	3	75	2	1	2	0
1792	24836	1	32	29.31	100	NA	NA	NA	NA	NA	NA	NA	NA	NA	NA	NA	NA	NA	NA	22432.368881	1	81	3	NA	3	NA	NA	2	2	2	NA
1793	24837	2	35	21.45	88.2	115	18	NA	2	2	2	2	1.6303	32.4848	72.9	40.3	67.5	436.9	41.4	13375.312143	1	78	3	2	4	3	22	2	1	1	0
1794	24839	2	36	29.96	110.3	148	37	NA	2	2	2	2	1.6729	39.6133	58.1	92.6	19.1	538	44.6	19692.64965	1	61	4	5	2	3	18	2	1	2	0
1795	24841	1	31	25.11	91.7	64	47	5	2	2	2	2	2.2569	23.011	90.1	4.5	33.6	230.99	20.4	112278.79127	1	36	3	2.34	3	1	NA	2	2	2	NA
1796	24844	2	35	23.37	80.5	82	16	2	2	2	2	2	1.8618	29.8377	97.4	59.6	38.5	225.09	23.3	53254.55321	2	62	3	3.87	4	NA	NA	2	2	2	0
1797	24848	1	36	42.44	130	260	22	NA	2	2	2	2	2.177	28.3516	21.4	22.1	41.5	237.64	29	14650.05577	2	69	4	0.8	2	3	35	1	1	1	0
1798	24849	1	30	23.16	78.5	131	30	4	2	2	1	2	1.8268	31.8346	70.4	51.1	64.5	545.38	37.6	26512.782207	1	37	4	1.82	3	3	3	2	1	1	NA
1799	24850	1	41	28.62	88.4	79	17	NA	2	2	2	2	1.5343	17.9026	23.8	43.7	7.1	301.1	7	25488.344933	2	48	4	1.07	5	NA	NA	2	2	2	0
1800	24854	1	35	31.62	101.2	69	15	NA	2	2	2	2	2.3152	34.5281	45.9	78.9	152.7	371.95	35.1	20599.316003	2	85	4	2.19	1	NA	NA	2	2	2	NA
1801	24857	2	43	29.36	92.7	239	67	NA	1	2	1	2	1.7972	34.2031	87.6	60.8	96.3	434.68	43	40495.779814	1	49	2	2.99	1	1	NA	2	1	NA	0
1802	24860	1	41	27.48	106.8	NA	NA	NA	2	2	2	2	2.9021	21.5249	85.2	5.7	25.3	546.12	26.5	21967.290082	1	66	3	2.64	4	3	8	1	1	1	0
1803	24862	2	30	24.38	92.5	153	91	NA	2	2	2	2	4.4248	49.0871	97.4	78.9	7.1	678.22	46.4	31509.869976	2	79	3	0.85	3	1	NA	2	1	1	NA
1804	24863	2	31	29.1	95.4	127	28	2	2	2	2	2	2.3194	30.5807	75.3	6.8	12.5	414.02	19	92794.427547	1	33	3	0.43	3	1	NA	2	2	2	0
1805	24867	1	37	21.13	80.5	71	18	2	2	2	2	2	1.6938	24.3578	63.1	49.4	7.1	349.07	22.7	86181.855978	2	51	3	5	5	3	12	2	2	2	NA
1806	24868	1	31	27.24	88.5	127	9	NA	2	2	2	2	1.8796	27.4228	58.1	93.7	7.1	337.27	28.5	7794.354739	2	26	1	0.82	1	NA	NA	2	2	NA	NA
1807	24871	2	35	28.43	80.4	48	18	NA	2	2	2	2	1.0389	30.5111	38.5	50.5	15.2	385.97	15.6	13486.959404	2	69	4	1.47	1	NA	NA	2	1	NA	NA
1808	24872	2	39	33.48	112.5	NA	NA	1	NA	NA	NA	NA	NA	NA	NA	NA	31.6	NA	NA	26445.102778	1	58	4	5	3	NA	NA	1	1	1	NA
1809	24876	1	34	34.38	118.5	51	100	8	2	2	2	2	1.3	12.8407	45.9	2.3	48.3	330.62	14.9	22984.689138	1	58	1	0.99	2	3	14	2	1	2	0
1810	24878	1	35	25.67	93.7	100	12	NA	2	2	2	2	2.1665	31.5792	31.2	30.1	30.5	160.88	13.8	45392.822302	2	41	2	1.45	4	2	NA	2	2	NA	0
1811	24879	1	41	38.17	118.5	139	23	NA	2	2	2	2	2.1267	15.6503	28.8	43.7	227.4	1291.5	161.3	10580.496652	1	76	4	2.18	4	NA	NA	1	1	1	0
1812	24880	1	30	33.86	115.3	NA	NA	NA	NA	NA	NA	NA	NA	NA	NA	NA	NA	NA	NA	15193.307709	2	60	4	3.47	4	1	NA	1	1	1	NA
1813	24881	1	41	31.76	91	230	13	1	2	2	2	2	1.9372	24.7061	68	39.2	83.8	2616.95	15.4	25062.237337	2	32	1	1.46	2	NA	NA	2	2	1	NA
1814	24883	2	39	20.07	69.6	31	10	2	2	2	2	2	1.3734	24.6364	75.3	74.9	59.8	408.85	30.1	84517.572421	2	32	3	1.33	4	NA	NA	2	2	9	0
1815	24886	1	34	30.7	113.3	107	26	NA	2	2	2	2	2.7869	25.3562	40.9	23.8	56.8	267.16	30.6	4615.459309	1	68	1	1.57	1	NA	NA	2	1	1	NA
1816	24887	2	41	25	NA	NA	NA	NA	NA	NA	NA	NA	NA	NA	NA	NA	NA	NA	NA	24278.976945	1	52	4	5	4	NA	NA	2	2	1	NA
1817	24888	1	31	25.41	98.9	154	33	1	2	2	2	2	1.5339	31.4631	33.6	17.6	16.9	284.87	20.8	51962.154551	2	51	3	1.31	3	1	NA	2	2	NA	0
1818	24889	2	31	34.95	123.3	87	37	2	2	2	2	2	2.5268	19.7834	33.6	5.1	49.2	178.6	14	14289.192776	1	73	4	NA	3	3	28	2	1	9	0
1819	24892	2	38	28.7	111.3	135	21	4	2	2	2	2	1.645	21.2695	16.5	46	115.4	562.36	55.3	3650.128109	1	70	1	1.84	1	3	3	1	2	2	0
1820	24894	1	43	22.55	85	77	40	3	2	2	2	2	2.0981	24.4971	65.5	62.5	64.9	304.06	16.3	57184.996023	1	29	3	3.61	3	1	NA	2	2	NA	NA
1821	24897	1	41	26.5	94.2	192	33	3	2	2	2	2	3.1779	33.7851	65.5	29	11	298.15	34.2	25488.344933	2	42	4	1.49	4	3	6	2	2	NA	NA
1822	24899	1	39	22.68	75.8	99	32	1	1	2	2	2	2.8832	52.8255	99.8	77.8	125.5	381.55	32.6	51770.875518	2	60	3	4.13	5	3	30	2	2	2	0
1823	24900	1	34	27.43	104.5	157	14	2	2	2	2	2	2.2126	23.7308	38.5	14.2	7.1	376.38	25.4	20523.972594	2	58	1	4.95	1	3	25	2	1	2	NA
1824	24902	2	33	24.04	81.5	42	13	2	2	2	2	2	2.281	62.3225	137	95.4	258.8	660.51	54.8	56271.895318	2	68	3	4.32	4	NA	NA	2	2	2	0
1825	24903	2	33	29.56	88.4	49	11	NA	2	2	2	2	1.226	30.6272	68	46.6	28.1	365.31	30.1	28737.160479	2	40	4	5	5	NA	NA	2	2	NA	NA
1826	24905	2	38	26.23	99	135	48	NA	1	2	1	2	1.9246	23.1968	53.2	24.4	30.9	546.12	55.5	3959.415347	1	70	1	2.62	3	3	26	1	1	2	0
1827	24906	2	38	23.61	78	76	12	2	2	2	2	2	1.7329	33.9941	92.5	63	32.2	597.04	38.5	27492.162028	2	51	1	5	3	NA	NA	2	1	1	0
1828	24907	1	40	27.95	89.9	94	10	NA	2	2	2	2	2.2252	22.2912	58.1	60.8	58.5	504.05	41	29169.181187	2	35	1	0.39	4	NA	NA	2	2	NA	NA
1829	24908	2	30	23.83	80.7	116	11	2	2	2	2	2	2.4147	52.2218	75.3	88.6	179.1	712.17	64.3	71805.226342	2	34	3	5	5	NA	NA	2	2	2	NA
1830	24910	2	40	28.5	97.9	118	12	NA	2	2	2	2	1.749	21.5249	63.1	79.5	39.2	345.38	24	74730.438688	1	32	3	5	5	NA	NA	2	2	2	0
1831	24911	2	33	26.45	99	282	26	2	2	2	2	2	3.1063	117.7951	72.9	29.5	85.9	270.85	36.7	35006.85884	1	74	3	1.79	3	3	25	2	2	1	0
1832	24912	1	39	27.29	94	75	9	1	2	2	2	2	1.6642	28.6767	72.9	41.4	97	885.6	39.6	79884.552793	2	34	3	5	5	3	5	2	2	2	0
1833	24916	1	32	40.31	115.2	136	16	2	2	2	2	2	1.5102	14.3267	33.6	40.9	49.8	653.87	15.2	33547.74977	2	24	4	1.6	4	NA	NA	2	1	NA	NA
1834	24917	1	40	30.14	101.3	294	15	1	2	2	2	2	2.2608	81.27	63.1	149.3	182.5	659.77	59.3	21984.518504	2	83	3	5	4	NA	NA	2	1	1	0
1835	24921	2	30	25.84	84.8	NA	NA	1	NA	NA	NA	NA	NA	NA	NA	NA	NA	NA	NA	62469.532948	2	24	3	4.96	5	NA	NA	2	2	NA	NA
1836	24922	1	43	31.68	104.1	136	10	NA	2	2	2	2	1.2875	26.0993	36	47.1	30.1	578.59	22.4	2232.890168	2	20	1	2.23	2	NA	NA	2	2	NA	0
1837	24924	1	32	25.23	83.9	135	9	3	2	2	2	2	1.6994	32.3222	45.9	72.1	105.2	668.63	40.3	7192.433014	2	22	4	1.57	4	3	6	2	2	NA	0
1838	24928	1	38	29.1	98.5	105	24	NA	2	2	2	2	1.4208	26.5172	36	31.2	40.8	574.9	25.1	18586.554445	1	44	1	0.57	1	3	20	2	2	NA	NA
1839	24932	2	33	23.56	78.9	128	45	NA	2	2	2	2	2.3603	70.612	70.4	39.2	43.5	275.27	24.9	22717.385682	2	85	3	0.95	1	NA	NA	2	1	1	0
1840	24934	1	40	20.35	73	47	9	NA	2	2	2	2	1.3433	24.7061	36	73.8	7.1	219.19	26.7	76409.398045	2	24	5	5	5	NA	NA	2	2	NA	0
1841	24935	1	32	28.99	102.6	179	30	3	2	2	2	2	2.458	57.2373	48.3	107.9	289.6	327.67	64.3	57425.710404	1	67	3	4.54	4	NA	NA	1	1	2	0
1842	24937	2	33	27.75	105	184	26	NA	2	2	2	2	2.7851	23.4522	60.6	139.1	74.2	274.54	17.7	13947.954521	1	79	4	4.47	4	3	4	3	1	NA	0
1843	24944	1	33	26.02	97.2	115	11	2	2	2	2	2	2.0799	34.7371	72.9	65.3	34.6	540.22	34.4	18634.837659	1	84	3	2.97	5	3	30	2	2	2	0
1844	24953	1	39	40.1	131.4	114	41	4	2	2	2	2	1.447	27.3299	58.1	28.4	30.8	460.51	22.9	17564.972043	1	47	1	2.32	5	3	15	2	1	2	NA
1845	24955	1	30	28.03	87.2	63	16	1	2	2	2	2	1.7273	4.2957	70.4	76.1	26.5	340.22	39.9	100324.624776	2	42	3	5	5	NA	NA	2	2	2	0
1846	24956	2	38	27.83	109.3	164	17	1	2	2	2	2	1.5319	31.2541	48.3	72.7	75.1	236.16	42.6	3846.989277	1	75	1	3.86	1	NA	NA	2	1	2	0
1847	24961	1	29	29.34	101.6	145	50	1	2	2	2	2	1.4463	24.2649	63.1	4	50.7	340.22	12.5	48644.014593	1	30	3	1.24	2	1	NA	2	1	1	NA
1848	24962	1	29	16.54	65.5	43	6	2	2	2	2	2	1.3695	20.3872	60.6	27.3	7.1	319.55	17	74489.351784	2	28	3	5	4	1	NA	2	2	2	0
1849	24964	1	39	29.83	112.7	133	13	2	2	2	2	2	2.2772	35.6427	80.3	56.8	10.4	371.95	48.7	6525.543123	2	69	1	4.45	3	3	40	2	1	1	0
1850	24966	2	35	32.51	113	482	13	8	2	2	2	2	2.2803	29.3501	38.5	13.1	42.2	344.65	13.1	47851.729541	2	47	3	0.67	3	1	NA	2	2	1	0
1851	24968	2	30	25.98	99.7	34	22	NA	1	2	2	2	1.2683	22.9646	63.1	51.1	83.8	634.68	27.2	21987.175603	1	56	4	2.65	5	NA	NA	1	1	2	0
1852	24970	1	30	29.98	100.2	NA	NA	6	NA	NA	NA	NA	NA	NA	NA	NA	NA	NA	NA	13349.369391	2	60	4	2.56	2	1	NA	2	1	2	0
1853	24971	1	29	26.21	97.7	116	25	NA	2	2	2	2	1.9159	53.8007	40.9	58.5	7.1	202.95	37.1	23119.815818	2	81	3	2.64	1	NA	NA	2	2	1	0
1854	24972	2	40	27.53	91	210	37	2	2	2	2	2	1.9511	37.0127	43.4	61.9	76.1	262.73	25.6	28003.10805	1	32	1	1.07	2	2	NA	2	2	NA	NA
1855	24975	1	34	26.38	104.7	290	42	NA	2	2	2	2	2.014	90.7438	36	83.5	34.7	279.7	19.7	3143.56371	1	85	1	0.91	2	1	NA	2	1	NA	1
1856	24977	2	32	19.14	66.7	53	9	2	2	2	2	2	1.8708	29.8841	94.9	65.3	55.8	381.55	32.8	100288.973175	2	40	3	5	4	NA	NA	2	2	2	0
1857	24978	2	31	21.7	89.2	80	23	4	2	2	2	2	1.3528	20.5033	80.3	9.7	7.1	334.31	15.9	51776.123354	1	33	3	1.08	2	1	NA	2	2	NA	NA
1858	24979	2	40	30.82	101.3	157	70	6	2	2	2	2	1.9752	28.9553	68	28.4	7.1	354.24	28.3	27894.670155	1	32	1	1.59	2	NA	NA	2	NA	NA	NA
1859	24982	2	37	25.16	88.8	64	35	3	2	2	2	2	1.5737	23.1968	65.5	46	46.8	445.75	18.8	30129.162484	2	29	1	1.91	3	1	NA	2	2	NA	NA
1860	24983	1	30	26.68	88	56	21	3	2	2	2	2	1.8645	25.2634	40.9	55.6	46.5	480.44	20.4	26512.782207	1	30	4	3.28	3	NA	NA	2	2	NA	0
1861	24984	1	43	23.04	87	284	36	4	2	2	2	2	3.1775	51.4555	53.2	70.4	NA	366.05	34.2	34804.269564	1	30	1	1.11	2	2	NA	2	2	NA	NA
1862	24986	1	32	34.15	104.2	269	25	NA	2	2	2	2	2.244	60.1166	50.8	75.5	544.1	200.74	24.9	96892.203332	1	35	3	2.77	3	NA	NA	2	2	1	0
1863	24987	1	38	20.79	79.3	105	12	3	2	2	2	2	1.019	42.6087	102	73.2	11.8	969.73	32.2	7841.971488	2	30	2	5	5	NA	NA	2	1	2	0
1864	24989	1	33	21.23	80.2	88	19	1	2	2	2	2	2.2824	27.7015	38.5	54.5	47.6	365.31	24.5	12825.443388	2	61	5	5	5	3	24	2	2	1	0
1865	24990	2	38	31.74	NA	64	15	NA	2	2	2	2	1.7961	24.8686	85.2	61.9	179	602.21	35.3	44595.454669	1	25	1	1.7	4	NA	NA	2	2	NA	0
1866	24991	1	33	25.85	94.5	115	12	1	2	2	2	2	1.8754	23.6844	63.1	94.8	17	187.45	20.6	75944.81655	2	54	3	5	5	NA	NA	2	2	2	NA
1867	24992	1	30	31.52	113.7	NA	NA	NA	NA	NA	NA	NA	NA	NA	NA	NA	NA	NA	NA	33758.606335	2	32	4	1.39	4	3	6	2	2	NA	0
1868	24995	2	42	22.51	77.5	136	16	2	2	2	2	2	2.863	24.2649	58.1	30.1	7.1	123.98	22.9	71587.544106	2	28	3	2.69	4	NA	NA	2	1	1	0
1869	24996	2	38	27.84	90.5	111	11	NA	2	2	2	2	1.4784	30.8129	50.8	64.2	42.1	498.15	20.4	5065.586348	2	70	1	3.44	2	NA	NA	2	2	NA	NA
1870	24997	2	42	27.98	109	155	30	1	2	2	2	2	1.4058	25.3795	31.2	26.7	21.5	414.76	33.1	83784.762982	1	35	3	5	5	NA	NA	2	2	2	0
1871	24998	1	30	33.41	113.1	188	24	NA	2	2	2	2	3.3782	34.9461	50.8	44.3	73.1	709.22	66.6	12071.390618	1	68	4	5	3	3	9	1	2	NA	0
1872	24999	1	31	31.05	110.2	155	13	2	2	2	2	2	1.632	22.2215	45.9	48.3	46.7	149.81	29.2	127057.453359	1	42	3	5	5	3	20	2	1	1	NA
1873	25000	1	41	33.32	110.9	248	8	3	2	2	2	2	1.0026	36.4786	87.6	80.6	7.1	170.48	39.6	6259.80124	2	25	3	2.78	2	3	9	2	2	2	0
1874	25001	2	29	34.12	116.4	348	25	NA	2	2	2	2	1.9598	45.3022	80.3	29.5	69.1	398.52	26.5	82441.866213	1	45	3	5	4	NA	NA	2	2	1	NA
1875	25003	1	39	NA	NA	144	6	NA	2	2	2	2	2.2744	20.5729	90.1	65.9	249.8	285.61	34.9	83708.39094	1	30	3	5	3	1	NA	2	1	2	0
1876	25004	1	34	32.98	109.6	81	58	6	2	2	2	2	1.2582	21.641	38.5	9.7	7.1	264.2	16.5	22984.689138	1	51	1	4.13	1	2	NA	2	2	NA	NA
1877	25006	1	34	33.64	109.5	108	22	1	2	2	2	2	1.387	46.44	72.9	78.9	79.4	269.37	40.5	5032.105704	2	67	1	4.24	1	NA	NA	2	1	1	0
1878	25007	2	37	20.96	NA	177	10	NA	2	2	2	2	1.8136	59.5593	65.5	63.6	100.4	450.18	38.5	64919.848991	2	63	3	2.8	3	NA	NA	2	2	1	0
1879	25009	1	31	20.56	75.1	57	20	1	2	2	2	2	2.3878	24.4274	75.3	78.4	117.1	320.29	35.6	39691.023112	2	24	1	2.23	4	NA	NA	2	2	NA	0
1880	25011	2	36	26.89	94.1	717	54	12	2	2	2	2	2.7883	74.304	58.1	27.8	25.4	422.87	20.8	126885.512199	1	46	2	3.4	4	NA	NA	1	1	1	NA
1881	25013	1	29	25.08	95.3	130	57	NA	1	2	1	2	0.8644	15.2323	43.4	19.9	7.1	378.59	9.5	47300.527263	2	42	3	1.11	3	1	NA	2	2	2	NA
1882	25014	1	38	56.11	154.6	77	23	2	2	2	2	2	2.1536	28.5142	23.8	36.3	7.1	420.66	25.4	29166.348217	1	33	4	1.86	2	NA	NA	2	2	1	NA
1883	25018	2	37	22.83	83.6	96	21	4	2	2	2	2	2.4762	18.4135	63.1	22.7	118.1	315.13	16.3	33776.317097	1	22	1	1.91	3	NA	NA	2	2	NA	NA
1884	25019	1	40	35.16	113.4	225	13	1	2	2	2	2	1.225	31.0916	53.2	59.6	7.1	116.6	16.5	2780.263166	2	34	1	1.86	3	NA	NA	2	2	2	0
1885	25022	1	35	29.72	91.7	81	13	1	1	2	2	2	1.2508	27.6318	23.8	65.3	41.3	245.02	20.4	35535.693409	2	34	4	0.18	2	3	3	2	1	2	NA
1886	25023	2	36	27.65	98.8	117	26	NA	2	2	2	2	NA	NA	60.6	34.6	46.4	383.02	27.9	125521.277166	1	46	3	5	5	NA	NA	2	2	2	0
1887	25026	1	29	26.59	100.2	NA	NA	NA	NA	NA	NA	NA	NA	NA	NA	NA	NA	NA	NA	76658.549143	2	20	3	5	4	NA	NA	2	2	NA	NA
1888	25028	2	35	21.51	81	80	14	1	2	2	2	2	1.5647	25.6117	50.8	45.4	28.6	432.47	17.4	31941.111489	2	28	1	0.72	3	NA	NA	2	2	NA	0
1889	25029	1	35	22.35	79.8	147	34	2	2	2	2	2	1.6251	28.5142	58.1	47.1	7.1	253.87	17.4	101775.595778	2	40	2	1.41	4	1	NA	2	2	1	NA
1890	25032	1	41	22.02	78	53	13	1	2	2	2	2	2.1672	38.0808	80.3	120.9	524.4	713.65	40.1	50549.010748	2	60	3	5	4	3	16	2	1	2	0
1891	25033	1	42	63.42	144.6	47	11	1	2	2	2	2	1.7961	21.3392	38.5	36.3	34.9	703.31	22.9	30050.78309	2	32	4	5	4	2	NA	2	2	2	0
1892	25034	1	37	22.6	89	116	39	3	2	2	2	2	1.7836	28.7928	43.4	26.7	40.8	348.34	23.8	28731.911421	1	29	4	5	4	NA	NA	2	2	1	0
1893	25038	2	35	26.83	108	81	15	3	2	2	2	2	2.2143	17.1596	55.7	60.8	13.3	149.08	31.7	19320.692488	1	84	3	1.93	9	3	5	2	2	1	NA
1894	25039	2	39	24.52	85.7	88	10	1	2	2	2	2	3.5929	50.7589	92.5	92	57.5	251.66	28.1	52762.764324	2	77	3	4	4	NA	NA	2	1	1	0
1895	25041	1	36	23.25	82	52	37	2	2	2	2	2	1.5528	14.6054	31.2	11.4	7.1	277.49	7.2	77331.74623	2	24	3	3.34	5	NA	NA	2	2	2	NA
1896	25042	2	36	28.56	93.7	142	38	1	2	2	2	2	2.0764	54.8224	50.8	106.2	7.1	845.75	42.6	41217.810427	2	49	4	1.29	2	NA	NA	2	1	2	NA
1897	25043	2	31	28.99	102	79	14	NA	2	2	2	2	2.4915	36.7108	65.5	90.3	35.4	309.22	19.3	21507.43294	2	85	4	1.44	2	3	40	2	1	2	NA
1898	25045	1	37	30.3	101.2	92	8	NA	2	2	2	2	1.7881	28.3748	38.5	32.4	56	402.95	30.1	116569.274767	2	40	3	3.96	4	NA	NA	2	2	2	NA
1899	25050	2	43	25.76	97.5	273	28	1	2	2	2	2	2.1445	22.0126	38.5	5.1	29.7	391.14	19	10677.697004	1	65	4	0.98	1	1	NA	1	1	9	NA
1900	25052	1	43	38.71	121.2	112	24	NA	2	2	2	2	1.7047	23.3361	26.3	73.2	22	215.5	13.1	31431.622182	2	58	4	1.84	2	3	10	2	2	2	NA
1901	25054	2	38	43.74	121.1	122	29	3	2	2	2	2	1.8024	74.4201	87.6	93.7	10.5	361.62	23.6	5714.759878	2	64	1	0.43	1	NA	NA	2	1	NA	0
1902	25055	2	36	32.25	103	247	17	1	2	2	2	2	1.7675	27.1906	16.5	102.8	26.5	208.12	9.3	38405.152575	2	25	4	1.29	5	NA	NA	2	2	2	NA
1903	25060	1	31	24.64	94.1	105	13	1	2	2	2	2	2.2828	22.7324	63.1	85.7	54.7	413.28	30.4	54027.925339	1	29	3	2.34	4	NA	NA	2	2	NA	0
1904	25061	2	33	34.44	103.9	75	13	1	2	2	2	2	1.75	29.6055	38.5	31.8	93.7	475.27	16.8	35750.68447	2	32	4	3.6	4	NA	NA	2	2	2	0
1905	25062	2	32	24.99	82	122	54	12	1	2	2	2	1.949	20.6194	55.7	25.6	52	191.88	9.5	93792.605506	1	27	5	1.17	4	NA	NA	2	2	NA	NA
1906	25063	1	29	23.88	94.7	111	9	NA	2	2	2	2	1.4854	38.3594	134	65.9	18.9	460.51	50.7	7943.154626	2	35	3	0.54	5	NA	NA	2	2	2	0
1907	25064	1	37	29.28	105.6	161	20	2	2	2	2	2	2.2248	19.5977	68	2.8	10	319.55	16.3	50796.870168	1	66	3	4.13	4	3	6	2	2	1	NA
1908	25067	2	42	21.59	91.8	190	38	NA	2	2	2	2	2.8804	35.782	55.7	65.9	82.8	817.7	71.8	17160.463896	1	59	1	2.4	1	1	NA	1	2	1	0
1909	25068	1	34	24.93	85.6	76	13	NA	2	2	2	2	1.4955	23.5219	33.6	4	23.4	266.42	14.5	4889.221005	2	69	1	1.19	1	1	NA	2	2	2	0
1910	25071	1	41	21.86	91.5	121	10	1	2	2	2	2	2.3976	22.268	55.7	59.1	48.1	353.5	29.4	31446.640881	1	79	3	2.79	3	3	18	2	1	1	NA
1911	25074	1	41	27.99	97.2	89	23	NA	1	2	2	2	1.9351	30.1163	38.5	16.5	7.1	193.36	17.9	12150.993604	2	62	4	0.96	2	3	14	1	1	1	NA
1912	25076	2	31	31.43	96.6	246	22	NA	2	2	2	2	2.059	35.3873	48.3	60.8	95.6	507.74	39.4	90104.634042	2	51	3	3.98	5	NA	NA	2	2	2	0
1913	25081	2	40	34.69	126.4	291	21	NA	2	2	2	2	2.6615	39.8687	43.4	72.7	88.9	242.8	233.3	45811.158263	1	65	3	1.34	4	3	23	1	1	1	0
1914	25084	1	39	31.45	106.3	203	101	3	2	2	2	2	2.7118	31.5792	58.1	39.2	100.7	408.11	41.2	17560.876024	1	53	1	5	5	1	NA	2	2	1	0
1915	25085	2	38	27.93	98.9	136	8	1	2	2	2	2	1.0962	28.1194	33.6	108.4	NA	250.18	118.2	4491.489736	2	21	1	1.33	4	NA	NA	2	2	NA	0
1916	25088	1	39	32.74	110.5	72	11	NA	2	2	2	2	1.86	26.5869	48.3	68.1	61.3	715.12	35.3	13519.563269	1	79	4	2.28	2	NA	NA	2	2	2	0
1917	25090	2	34	44.6	118.8	309	17	NA	2	2	2	2	1.8775	37.9879	60.6	50	27.4	375.64	40.3	71536.670295	2	22	3	0.27	3	1	NA	2	2	NA	NA
1918	25095	2	38	24.2	97.4	137	20	5	2	2	2	2	1.4006	17.2525	38.5	55.6	23.4	248.71	21.1	3650.128109	1	80	1	4	1	3	4	2	2	1	NA
1919	25096	1	31	32.18	117	141	13	NA	2	2	2	2	2.3508	23.2432	50.8	69.3	47.5	300.37	35.6	68641.51944	2	65	3	3.28	4	1	NA	2	1	1	NA
1920	25099	1	40	36.72	116	274	23	1	2	2	2	2	2.1264	39.9848	77.8	43.7	25.3	265.68	22.4	3015.562325	1	64	1	0.83	1	NA	NA	2	2	1	NA
1921	25100	1	34	34.8	104.5	120	19	NA	2	2	2	2	1.4201	24.4739	28.8	18.7	26.1	273.06	24.9	4753.44355	2	63	1	NA	2	NA	NA	2	2	1	0
1922	25102	1	35	23.54	87.5	364	23	1	2	2	2	2	2.2307	61.4169	63.1	15.3	73.2	464.94	17	21113.888979	2	84	2	5	3	NA	NA	1	1	1	0
1923	25104	1	43	43.45	109.3	NA	NA	NA	2	2	2	2	NA	NA	21.4	22.1	10.3	531.36	18.8	20294.659852	2	48	1	5	3	NA	NA	1	1	2	1
1924	25105	2	33	21.26	81.9	52	31	6	2	2	2	2	2.5795	15.0698	53.2	5.1	34.9	393.35	14.3	28436.653837	1	36	4	0.77	3	1	NA	2	2	NA	NA
1925	25106	1	33	37.32	111.3	91	24	NA	1	2	2	2	2.0154	18.8314	23.8	23.8	76.8	323.24	12.2	26621.097357	2	47	4	2.32	2	3	5	2	1	1	NA
1926	25107	2	32	33.62	95.8	71	15	1	2	2	2	2	2.1222	33.7619	60.6	44.3	23.2	585.23	31.3	23579.74017	2	48	1	3.98	5	NA	NA	1	1	2	NA
1927	25109	2	33	28.18	94.8	78	34	NA	2	2	2	2	1.8202	27.0977	50.8	63.6	117.5	614.02	13.4	27165.916407	1	25	4	3.18	3	NA	NA	2	2	2	NA
1928	25110	1	38	32.53	109.4	NA	NA	6	NA	NA	NA	NA	NA	NA	NA	NA	NA	NA	NA	27510.886808	1	22	4	5	5	NA	NA	2	2	NA	NA
1929	25114	1	43	27.42	104.1	204	14	NA	2	2	2	2	1.6659	30.8362	87.6	27.8	7.1	194.83	37.8	4738.420342	2	28	1	2.4	1	NA	NA	2	2	NA	0
1930	25119	2	31	21.25	82.6	101	108	3	2	2	1	2	3.1398	19.1101	80.3	30.1	7.1	371.95	18.1	42025.003254	1	40	3	0.64	3	1	NA	2	2	NA	NA
1931	25122	1	33	24.59	86	123	10	1	2	2	2	2	1.5888	20.8748	55.7	10.8	7.1	273.06	16.5	68772.011302	2	22	3	4.59	5	NA	NA	2	2	NA	NA
1932	25123	2	34	24.33	99.3	414	23	NA	2	2	2	2	1.9358	30.7665	36	37.5	20.1	99.63	52.8	34374.288859	2	65	3	1.6	2	3	10	2	1	2	NA
1933	25130	2	32	36.61	116.4	121	20	NA	2	2	2	2	2.1941	20.898	77.8	13.6	49.2	365.31	21.1	110985.971677	1	38	3	1.54	3	NA	NA	2	2	2	NA
1934	25131	1	37	29.05	100.8	97	23	1	2	2	2	2	2.3892	28.0498	45.9	25	15.8	467.15	16.1	14751.992453	1	73	4	1.44	3	NA	NA	2	1	1	NA
1935	25135	2	38	33.34	123.3	92	117	NA	1	2	2	2	2.259	22.7556	40.9	10.8	22.1	624.35	27.2	4069.171545	1	68	1	0.68	1	NA	NA	1	1	2	0
1936	25138	1	32	32.52	NA	NA	NA	NA	NA	NA	NA	NA	NA	NA	NA	NA	NA	NA	NA	82786.829403	2	23	3	1.4	2	1	NA	2	1	NA	0
1937	25141	2	31	32.58	118.2	55	21	1	2	2	2	2	2.1068	22.2448	70.4	42	31.7	333.58	36.9	53127.461231	1	64	3	3.32	4	3	6	2	1	1	0
1938	25143	2	41	21.67	82.2	67	9	NA	2	2	2	2	1.7382	22.7556	50.8	51.7	43.1	235.42	30.1	25477.212729	2	65	5	0.4	1	NA	NA	2	2	NA	NA
1939	25146	1	41	23.59	96.5	113	12	3	2	2	2	2	1.5776	48.4601	85.2	56.2	72.1	523.24	25.8	5832.413424	2	22	4	4.45	3	3	2	2	1	1	0
1940	25148	2	39	27.44	103.6	204	19	1	2	2	5	2	2.17	49.6908	31.2	72.7	50.1	152.77	24.9	13756.783303	1	75	3	2.4	3	3	20	2	1	NA	0
1941	25149	1	37	36.7	113	42	17	NA	2	2	2	2	1.1674	22.6859	18.9	58.5	10.6	346.86	27.9	30393.73077	2	42	4	1.86	3	NA	NA	2	1	NA	NA
1942	25150	2	33	23.91	93	110	44	12	2	2	2	2	2.8504	22.3609	102	21	32.7	267.16	27.2	88456.562545	1	36	3	2.8	3	1	NA	2	2	NA	0
1943	25151	1	40	19.9	70.4	60	10	NA	2	2	2	2	1.2023	25.9832	28.8	46.6	35	270.85	30.8	29169.181187	2	30	1	3.28	3	NA	NA	2	2	NA	0
1944	25154	2	36	32.27	110.8	119	11	3	2	2	2	2	2.1871	24.0559	87.6	67	39.5	245.75	25.1	63365.757893	1	64	3	3.2	1	2	NA	2	1	2	NA
1945	25156	1	36	23.98	89.9	39	30	1	2	2	2	2	1.5109	15.7199	21.4	39.2	29.6	394.09	22.9	27795.83342	1	22	4	2.03	4	NA	NA	2	2	2	NA
1946	25158	1	35	31.33	108	208	31	NA	2	2	2	2	3.0407	40.6118	68	51.1	61.4	264.94	90.6	13015.559942	2	61	4	5	3	NA	NA	2	1	2	0
1947	25161	1	29	30.97	99.2	123	16	NA	2	2	2	2	2.8169	23.7541	26.3	18.2	7.1	199.26	21.1	32177.465697	2	68	3	1.02	1	NA	NA	2	1	1	NA
1948	25165	1	29	23.08	86.2	NA	NA	6	NA	NA	NA	NA	NA	NA	NA	NA	NA	NA	NA	41951.002072	1	23	3	1.29	3	2	NA	2	2	NA	NA
1949	25166	2	29	28.57	88.3	75	11	2	2	2	2	2	1.4261	15.511	65.5	15.9	13.5	345.38	8.8	43086.621337	2	31	2	1.39	4	NA	NA	2	2	2	0
1950	25167	1	29	26.07	113.5	219	28	4	2	2	2	2	2.4032	95.8057	60.6	99.4	272	654.61	60	39001.741415	1	75	3	5	5	3	28	2	1	1	0
1951	25169	1	30	42.52	136.8	262	44	2	1	2	2	2	3.1265	33.8548	40.9	14.2	48.8	225.09	17.4	87804.189109	1	53	5	5	3	1	NA	1	1	1	NA
1952	25173	2	39	32.05	105.4	82	9	NA	2	2	2	2	2.0918	32.8795	80.3	72.7	7.1	272.32	50.3	7146.209964	2	29	3	5	5	NA	NA	2	1	2	0
1953	25174	1	36	19.73	76.2	34	16	2	2	2	2	2	1.4048	22.6627	36	102.8	116.4	521.77	17.4	27795.83342	1	25	4	0.06	5	NA	NA	2	2	2	0
1954	25175	2	35	26.33	95.7	44	15	NA	1	2	2	2	1.4969	20.7122	55.7	52.2	63.4	817.7	34.2	19079.705653	2	70	4	1.46	1	3	28	2	2	1	NA
1955	25176	1	35	28.08	112.6	181	17	6	2	2	2	2	2.0929	68.5687	82.7	142.5	803.6	575.64	45.1	88116.382215	1	56	3	5	4	3	10	1	2	1	0
1956	25180	1	34	28.16	97.3	347	38	NA	2	2	2	2	2.0799	55.6351	65.5	10.8	68.2	1132.83	28.5	4326.814788	2	79	1	2.97	1	NA	NA	2	2	NA	0
1957	25185	1	42	26.56	93.4	66	26	NA	2	2	2	2	1.6286	14.5822	90.1	24.4	7.1	338	12.9	22546.153395	1	25	4	5	4	1	NA	2	2	NA	NA
1958	25192	2	39	24.12	81.5	62	25	1	2	2	2	2	2.1742	57.1676	70.4	130.6	224.8	411.8	63.4	53210.828345	2	73	3	5	3	NA	NA	2	2	2	0
1959	25195	1	41	39.16	114.6	112	45	1	2	2	2	2	1.8586	25.8671	26.3	66.4	15.4	210.33	14	17295.141838	2	50	1	5	4	3	8	2	2	1	0
1960	25197	2	32	19.94	79.5	279	37	NA	2	2	2	2	2.8857	45.3951	55.7	54.5	104.7	418.45	39.6	27390.314424	2	85	3	0.88	3	NA	NA	2	2	2	0
1961	25198	2	39	33.88	114.2	63	16	2	2	2	2	2	2.3432	19.3423	102	17.6	11	352.03	25.4	101962.540547	1	32	3	1.91	3	NA	NA	2	1	2	NA
1962	25199	1	33	22.67	89.5	119	47	7	2	2	2	2	2.014	20.2478	45.9	10.8	23.5	414.02	10.4	26503.360561	1	37	4	1.64	1	1	NA	2	2	NA	NA
1963	25200	1	34	25.03	95	324	92	8	1	2	1	2	2.7139	27.6782	58.1	17	7.1	383.76	12	21851.230856	1	55	1	4.95	2	1	NA	1	2	2	NA
1964	25201	2	41	26.62	97.5	189	11	NA	2	2	2	2	2.0321	24.799	45.9	23.3	7.1	451.66	19.5	29211.715508	2	20	4	0.29	4	NA	NA	2	1	NA	NA
1965	25212	2	30	18.76	80.9	126	25	NA	2	2	2	2	2.4639	25.7278	65.5	24.4	511.3	664.94	39.2	32042.057351	1	50	3	1.22	4	NA	NA	2	2	2	0
1966	25216	2	35	23.87	96	133	39	1	2	2	2	2	2.6916	37.1752	45.9	10.8	44.2	380.07	24.9	13767.489572	1	62	4	0.64	2	1	NA	1	2	2	NA
1967	25217	1	32	25.64	104.4	89	19	NA	2	2	2	2	1.9815	24.381	87.6	60.8	66.2	295.2	31.5	38219.347487	1	74	3	2.06	4	3	15	2	1	1	1
1968	25219	2	34	23.17	89.1	164	38	5	2	2	2	2	2.2475	28.5142	55.7	60.8	18.5	301.1	23.1	49063.803286	1	20	3	NA	3	1	NA	2	2	2	NA
1969	25220	1	41	21.31	74.5	86	14	NA	2	2	2	2	1.6383	25.4491	23.8	51.7	7.1	377.86	16.1	32114.81901	2	30	4	0.74	4	3	5	2	2	NA	NA
1970	25221	2	30	26.05	89.4	179	13	3	2	2	2	2	1.6268	20.6194	31.2	46.6	24.7	343.91	17.7	75005.653867	1	27	3	1.96	3	1	NA	2	2	NA	NA
1971	25222	2	31	26.08	93.4	179	10	NA	2	2	2	2	1.6223	46.1149	60.6	64.7	34.8	236.16	27.9	33081.425119	2	69	3	NA	3	NA	NA	2	2	1	NA
1972	25223	1	34	28.68	92.7	832	28	NA	2	2	2	2	2.2447	44.5127	23.8	14.8	52.5	281.18	23.8	4049.798932	2	65	1	0.66	1	NA	NA	1	1	NA	NA
1973	25229	1	30	26.05	95.7	61	15	NA	2	2	2	2	1.6369	19.2494	26.3	30.7	22.8	397.04	32.8	33758.606335	2	33	4	NA	5	NA	NA	2	2	2	NA
1974	25231	1	31	36.24	128	252	17	1	2	2	2	2	2.2252	72.4928	48.3	38	159.2	324.72	38.3	11451.669335	1	69	1	2.64	4	3	6	1	1	1	1
1975	25232	2	34	20.06	73	110	10	NA	2	2	2	2	1.8764	21.3624	75.3	84	71.1	326.93	35.1	61240.308489	2	23	3	3.6	5	NA	NA	2	2	2	NA
1976	25233	2	32	23.68	89.1	64	18	1	2	2	2	2	2.3316	29.977	58.1	93.1	NA	580.07	38.1	66782.560537	1	37	3	5	5	NA	NA	2	2	2	0
1977	25234	2	33	30.83	108.1	174	13	NA	2	2	2	2	2.2147	17.6936	50.8	11.9	94.3	126.94	18.8	40007.310917	1	78	3	1.12	2	NA	NA	1	1	1	NA
1978	25239	2	32	23.7	103.3	45	57	6	2	2	2	2	2.9	16.1611	107	5.7	61.5	243.54	20.6	125594.466776	1	46	3	1.76	3	NA	NA	2	1	NA	NA
1979	25241	2	43	23.04	85	121	46	6	2	2	2	2	1.7996	28.2587	31.2	13.6	61	200	18.8	29885.817882	1	54	2	1	1	1	NA	2	1	2	NA
1980	25244	1	39	38.68	100	178	15	1	2	2	2	2	2.5547	43.2356	55.7	55.6	NA	369	34.4	106830.700362	2	48	3	5	4	NA	NA	2	2	1	0
1981	25245	2	30	27.09	100.4	105	5	1	2	2	2	2	2.0803	31.0684	97.4	42.6	21.7	645.01	75.2	86873.923251	2	31	3	5	5	NA	NA	2	1	2	0
1982	25246	1	29	29.68	96.2	143	19	1	2	2	2	2	2.8214	36.9198	65.5	64.2	59.1	394.09	36.5	84653.907039	2	55	3	4.59	4	NA	NA	2	1	2	0
1983	25247	1	31	32.31	118.2	448	62	12	2	2	2	2	2.082	36.8269	45.9	86.9	71.1	646.49	33.5	24290.434859	1	51	1	0.06	1	2	NA	1	1	1	NA
1984	25248	1	32	30.5	104.1	83	17	NA	2	2	2	2	1.6415	15.9521	60.6	53.9	30.4	200	17	37180.005942	1	38	1	2.28	2	1	NA	2	2	2	NA
1985	25250	1	34	26.43	94.4	142	16	2	2	2	2	2	2.0771	30.8826	45.9	56.8	101.1	434.68	33.3	3801.395997	1	67	1	2.09	1	3	10	2	2	1	NA
1986	25254	2	36	32.25	114.7	416	74	4	2	2	2	2	2.6807	42.3301	40.9	39.2	65.4	429.52	25.4	33545.195408	1	42	4	4.09	5	3	6	2	2	1	NA
1987	25255	2	34	20.94	72.1	126	13	3	2	2	2	2	2.2412	20.6194	105	73.2	7.1	208.12	37.6	61240.308489	2	21	3	3.6	4	NA	NA	2	2	2	NA
1988	25258	1	34	21.35	92.6	NA	NA	NA	NA	NA	NA	NA	NA	NA	NA	NA	NA	NA	NA	60019.144064	1	69	3	1.98	4	3	6	2	1	1	0
1989	25262	2	41	29.45	93.3	152	24	10	2	2	2	2	1.8422	23.0807	105	60.8	73.7	289.3	9.7	67844.633415	1	26	2	2.58	3	NA	NA	2	2	NA	NA
1990	25263	2	41	23.68	85.5	67	6	NA	2	2	2	2	1.4753	18.4367	36	15.3	21.9	391.14	18.8	27337.664233	2	20	1	0.64	2	NA	NA	2	2	NA	NA
1991	25264	2	30	30.41	111.6	200	69	NA	2	2	2	2	3.35	85.9837	55.7	79.5	292.6	367.52	49.4	21467.884886	1	85	3	NA	5	NA	NA	2	2	9	0
1992	25265	1	30	22.86	77.4	46	18	NA	2	2	2	2	1.667	18.9707	33.6	69.3	65.7	439.85	13.6	25007.935339	1	23	4	5	3	NA	NA	2	2	NA	NA
1993	25266	1	43	24.15	82.6	83	139	5	2	2	2	2	1.7165	35.6195	55.7	70.4	119.9	504.05	19	68403.176672	1	38	3	5	5	3	1	2	2	NA	0
1994	25268	1	33	23.12	80.8	94	5	1	2	2	2	2	1.5147	20.8051	58.1	13.6	7.1	305.53	13.6	28225.211565	2	21	4	1.97	3	1	NA	2	2	2	0
1995	25269	1	33	33.88	110.2	113	20	1	2	2	2	2	1.9281	31.4863	55.7	58.5	83.4	595.57	58.7	77787.773665	2	56	3	5	4	3	20	2	2	1	0
1996	25273	1	42	28.02	92.5	118	79	NA	2	2	2	2	2.7722	19.8531	36	61.9	59.2	347.6	10	45092.306789	1	25	4	2.15	4	1	NA	2	2	NA	NA
1997	25275	2	32	28.86	103	147	54	3	2	2	2	2	2.7143	45.2558	60.6	55.1	36.1	347.6	38.3	116891.186233	1	53	3	3.98	4	3	20	2	2	1	0
1998	25277	2	33	26.94	88.3	91	8	NA	2	2	2	2	2.1176	22.5931	75.3	67.6	24.7	225.09	59.1	81594.468092	2	22	3	1.75	3	NA	NA	2	2	NA	0
1999	25279	2	31	20.8	77.2	20	10	NA	2	2	2	2	1.6048	19.1101	55.7	69.8	36	398.52	28.8	29026.028195	1	20	4	0.13	4	NA	NA	2	2	2	NA
[truncated: 18,471 more rows]
